# Supplementary material for: Cluster randomized trial of influenza vaccination in patients with acute heart failure in China: A mixed-methods feasibility study
Source: PLOS Glob Public Health. 2023 Jun 16;3(6):e0001947. doi: 10.1371/journal.pgph.0001947 (PMC10275428; doi:10.1371/journal.pgph.0001947)
Supplement: S1 Data — (XLSX) [file pgph.0001947.s003.xlsx]

## Sheet: Sheet 1
patientID	intervention	fluVac	sex	age	education	insurance	MI	PCI	CABG	otherCoronaryDisease	CHD	hypertension	diabetes	hyperlipidemia	atrialFibrillation	congenitalHeartDisease	cerebrovascularDisease	respiratoryDisease	mentalIllness	ejectionFraction	elevatedBNP	WBCcat	fever	ILI	lengthOfStay	ACEI	ARB	ARNI	RAASi	betaBlocker	MRA	diuretic	digoxin	antibiotics	dischargeSurvival	HFreadmission	death	composite3month	timeToEvent
001-001	intervention	1	female	61	primary school or lower	rural cooperative	0	0	0	0	0	0	0	0	1	0	0	0	0	44	1	(4,10]	0	0	14	0	0	0	0	0	1	1	1	1	1	1		0	112
001-002	intervention	1	male	75	middle school	rural cooperative	0	0	0	0	0	0	0	0	0	0	0	0	0	43	1	(4,10]	0	0	7	0	0	0	0	0	1	1	1	0	1			0	146
001-003	intervention	1	female	70	primary school or lower	rural cooperative	0	0	0	1	1	1	0	0	0	0	0	0	0	40	1	(4,10]	0	0	7	0	0	0	0	1	1	1	1	1	1			0	99
001-004	intervention	1	male	75	primary school or lower	rural cooperative	0	0	0	0	0	0	0	0	0	0	0	1	0	41	1	(4,10]	0	0	13	0	0	0	0	0	0	1	0	1	1			0	104
001-005	intervention	1	male	70	middle school	rural cooperative	0	0	0	0	0	0	0	0	0	0	0	0	0	38	1	(4,10]	0	0	14	0	1	0	1	1	1	1	1	0	1	1		1	66
001-006	intervention	1	male	77	primary school or lower	rural cooperative	0	0	0	1	1	0	1	0	0	0	0	0	0	35	1	(4,10]	0	0	8	0	0	0	0	0	1	1	1	0	1			0	94
001-007	intervention	1	male	72	primary school or lower	rural cooperative	0	0	0	0	0	0	0	0	1	0	0	0	0	40	1	(4,10]	0	0	7	0	1	0	1	1	1	1	1	0	1			0	89
001-008	intervention	1	male	68	primary school or lower	rural cooperative	0	0	0	0	0	1	0	0	0	0	0	0	0	35	1	(10,150]	1	1	3	0	0	0	0	0	1	1	1	1	1	1		1	47
001-009	intervention	1	female	62	primary school or lower	rural cooperative	0	0	0	0	0	1	0	0	0	0	0	0	0	45	1		0	0	4	1	0	0	1	0	1	1	0	1	1			0	141
001-010	intervention	1	male	68	primary school or lower	rural cooperative	0	0	0	0	0	1	0	0	1	0	1	0	0	46	1	(4,10]	0	0	8	0	1	0	1	1	1	1	1	1	1			0	91
001-011	intervention	1	male	67	middle school	rural cooperative	1	1	0	1	1	0	0	0	0	0	0	1	0	24	1	(4,10]	0	0	3	0	0	0	0	1	1	1	1	1	1	1		1	70
001-012	intervention	1	female	82	primary school or lower	rural cooperative	0	0	0	0	0	0	0	0	0	0	0	0	0	59	1	(10,150]	0	0	14	0	0	0	0	0	1	1	0	1	1			0	142
001-013	intervention	1	male	75	middle school	rural cooperative	0	0	0	0	0	1	0	0	0	0	0	0	0	39	1	(4,10]	0	0	7	0	0	0	0	1	1	1	1	1	1	1		0	92
001-014	intervention	1	female	63	primary school or lower	rural cooperative	0	0	0	0	0	1	0	0	0	0	0	0	0	27	1	(4,10]	0	0	9	0	0	0	0	1	1	1	0	1	1			0	85
001-015	intervention	1	male	58	primary school or lower	rural cooperative	0	0	0	0	0	0	0	0	0	0	0	0	0	50	1	(4,10]	0	0	3	0	0	0	0	1	1	1	0	0	1		1	1	74
001-016	intervention	1	female	73	primary school or lower	rural cooperative	0	0	0	0	0	0	0	0	0	0	0	0	0	39		(4,10]	0	0	12	0	0	0	0	0	1	1	0	0	1		1	1	14
001-017	intervention	1	female	71	primary school or lower	rural cooperative	0	0	0	0	0	1	1	0	0	0	0	0	0	43	1	(4,10]	0	0	6	0	1	0	1	0	1	1	0	1	1		1	1	124
001-018	intervention	1	female	75	primary school or lower	rural cooperative	0	0	0	0	0	1	1	0	0	0	0	0	0	45	1	(4,10]	0	0	9	0	0	0	0	1	1	1	0	0	1			0	91
001-019	intervention	1	male	71	primary school or lower	rural cooperative	0	0	0	0	0	0	0	0	0	0	0	0	0	40	1	(4,10]	0	0	9	0	1	0	1	0	1	1	1	1	1			0	101
001-020	intervention	1	female	75	primary school or lower	rural cooperative	0	0	0	0	0	1	0	0	1	0	0	0	0	47	1	(10,150]	0	0	11	0	0	0	0	1	1	1	1	1	1			0	94
001-021	intervention	1	female	68	primary school or lower	rural cooperative	0	0	0	0	0	1	1	0	0	0	0	0	0	40	1	(4,10]	0	0	5	0	1	0	1	1	1	1	0	0	1			0	86
001-022	intervention	1	male	54	middle school	rural cooperative	0	0	0	0	0	0	0	0	0	0	0	0	0	31	1	(4,10]	0	0	9	0	1	0	1	1	1	1	1	1	1			0	86
001-023	intervention	0	male	83	middle school	urban employee	1	0	0	1	1	0	0	0	0	0	0	0	0	52	1	(4,10]	0	0	10	0	0	0	0	0	1	1	1	0	1			0	88
001-024	intervention	1	female	78	primary school or lower	rural cooperative	1	0	0	0	1	0	0	0	0	0	0	0	0	46	1	(4,10]	0	0	7	0	0	0	0	1	0	0	0	0	1	1		1	19
001-025	intervention	1	female	66	primary school or lower	rural cooperative	0	1	0	1	1	0	0	0	0	0	0	0	0	45	1	(4,10]	0	0	10	0	0	0	0	0	1	1	0	1	1			0	98
001-026	intervention	1	female	80	primary school or lower	rural cooperative	0	0	0	0	0	1	0	0	0	0	0	0	0	56	1	(4,10]	0	0	7	1	0	0	1	0	1	1	0	0	1			0	101
001-027	intervention	1	male	70	primary school or lower	rural cooperative	0	0	0	0	0	1	0	0	0	0	0	1	0	41	1	(0,4]	0	0	11	0	1	0	1	1	1	1	0	1	1			0	92
001-028	intervention	0	female	61	primary school or lower	rural cooperative	0	0	0	0	0	1	0	0	0	0	1	0	0	40	1	(10,150]	0	0	9	0	1	0	1	1	1	1	1	1	1			0	104
001-029	intervention	0	female	79	primary school or lower	rural cooperative	0	0	0	1	1	1	0	0	1	0	1	0	0	48	1	(4,10]	0	0	8	1	0	0	1	0	1	1	0	1	1	1		1	32
001-030	intervention	0	female	77	primary school or lower	rural cooperative	0	0	0	0	0	0	1	0	0	0	0	0	0	33	1	(4,10]	0	0	2	0	0	0	0	1	1	1	1	1	1			0	100
001-031	intervention	0	female	76	middle school	rural cooperative	0	0	0	0	0	0	0	0	0	0	0	0	0	54	1	(4,10]	0	0	9	0	0	0	0	1	1	1	1	0	1		1	1	80
001-032	intervention	1	male	68	primary school or lower	rural cooperative	0	0	0	0	0	1	0	0	0	0	0	0	0	33	1	(4,10]	0	0	10	0	1	0	1	1	1	1	1	0	1			0	96
001-033	intervention	1	female	86	primary school or lower	rural cooperative	1	0	0	0	1	0	0	0	0	0	0	0	0		1	(4,10]	0	0	8	0	0	0	0	1	1	1	0	0	1			0	113
001-034	intervention	1	male	67	middle school	rural cooperative	0	1	0	1	1	1	0	0	0	0	0	0	0	50	1	(4,10]	0	0	10	0	0	0	0	1	1	0	0	0	1			0	100
001-035	intervention	1	male	76	primary school or lower	rural cooperative	0	0	0	0	0	0	0	0	0	0	0	0	0	58	1		0	0	4	0	0	0	0	0	1	0	0	0	1	1		1	7
001-036	intervention	1	male	83	primary school or lower	rural cooperative	0	0	0	0	0	0	0	0	0	0	0	1	0	42	1	(4,10]	0	0	6	0	0	0	0	1	1	1	1	1	1			0	109
001-037	intervention	1	female	69	primary school or lower	rural cooperative	0	0	0	0	0	0	0	0	0	0	1	0	0	56	1	(4,10]	0	0	11	0	1	0	1	1	1	1	1	0	1	1		1	35
001-038	intervention	1	male	73	primary school or lower	rural cooperative	0	0	0	0	0	0	0	0	1	0	0	0	0	42	1	(4,10]	0	0	6	0	0	0	0	1	1	1	1	0	1			0	NA
001-039	intervention	1	male	67	primary school or lower	rural cooperative	1	1	0	0	1	0	0	0	0	0	0	0	0	45	1	(4,10]	0	0	7	0	0	0	0	1	1	1	0	1	1	1		1	138
001-040	intervention	1	male	80	primary school or lower	rural cooperative	0	0	0	0	0	0	0	0	0	0	0	0	0	67	1	(4,10]	1	1	11	0	0	0	0	1	1	1	0	1	1			0	128
001-041	intervention	1	female	69	primary school or lower	rural cooperative	0	0	0	0	0	0	0	0	1	1	0	0	0		1	(0,4]	0	0	7	0	0	0	0	0	1	1	1	0	1		1	1	64
001-042	intervention	1	male	68	primary school or lower	rural cooperative	1	0	0	0	1	1	1	0	0	0	0	0	0	30	1	(10,150]	0	0	7	0	0	0	0	1	1	1	0	0	1			0	104
001-043	intervention	1	male	69	primary school or lower	rural cooperative	0	0	1	1	1	0	0	0	0	0	1	0	0	61	1	(10,150]	0	0	13	0	0	0	0	0	1	1	0	1	1		1	1	111
001-044	intervention	1	male	77	primary school or lower	rural cooperative	0	0	0	0	0	0	0	0	0	0	0	1	0	60	1	(4,10]	0	0	14	0	1	0	1	0	1	0	0	1	1			0	120
001-045	intervention	1	female	84	primary school or lower	rural cooperative	0	0	0	0	0	1	0	0	0	0	0	1	0	62	1	(4,10]	0	0	11	0	0	0	0	0	1	1	0	1	1			0	122
001-046	intervention	1	male	49	primary school or lower	rural cooperative	0	0	0	0	0	0	0	0	0	0	0	0	0	48	1	(4,10]	0	0	17	0	1	0	1	0	1	0	0	1	1			0	110
001-047	intervention	1	male	76	primary school or lower	rural cooperative	0	0	0	0	0	0	0	0	0	0	0	0	0	32	1	(4,10]	0	0	5	0	0	0	0	1	1	1	1	0	1			0	110
001-048	intervention	1	male	39	middle school	rural cooperative	1	0	0	1	1	1	0	0	0	0	0	0	0	34	1	(4,10]	0	0	10	0	1	0	1	1	1	1	1	0	1	1		1	13
001-049	intervention	0	male	79	primary school or lower	rural cooperative	0	0	0	1	1	0	0	0	1	0	0	0	0		1	(10,150]	0	0	11	0	0	0	0	1	1	1	1	1	1		1	1	18
001-050	intervention	1	female	82	primary school or lower	rural cooperative	0	0	0	0	0	0	0	0	0	0	0	0	0	57	1	(4,10]	0	0	7	0	0	0	0	0	1	1	0	1	1			0	110
001-051	intervention	0	male	31	primary school or lower	rural cooperative	0	0	0	0	0	0	0	0	0	0	0	0	0	31	1	(10,150]	0	0	7	0	0	0	0	1	1	1	1	1	1			0	107
001-052	intervention	0	male	65	primary school or lower	rural cooperative	0	0	0	1	1	1	0	0	0	0	0	0	0	34	1	(10,150]	0	0	7	0	0	1	1	0	1	1	0	1	1			0	109
001-053	intervention	1	female	91	primary school or lower	rural cooperative	0	0	0	0	0	0	0	1	0	0	0	1	0	32	1	(4,10]	0	0	7	0	0	0	0	0	0	0	0	1	1			0	96
001-054	intervention	0	male	76	primary school or lower	rural cooperative	0	0	0	0	0	1	0	0	0	0	0	0	0	42	1	(4,10]	0	0	13	0	0	0	0	1	1	1	0	1	1		1	1	98
001-055	intervention	1	female	67	primary school or lower	rural cooperative	1	0	0	1	1	1	0	0	0	0	1	0	0	37	1	(4,10]	0	0	8	0	0	0	0	1	1	1	1	1	1	1	1	1	23
001-056	intervention	1	female	66	primary school or lower	rural cooperative	0	0	0	0	0	0	0	0	0	0	0	0	0	40	1	(4,10]	0	0	7	0	0	0	0	1	1	1	1	1	1	1		1	84
001-057	intervention	1	male	89	middle school	urban employee	0	0	0	1	1	0	0	0	0	0	0	1	0	37	1	(4,10]	0	0	14	0	0	0	0	0	1	1	1	1	1	1		1	80
001-058	intervention	1	female	86	primary school or lower	rural cooperative	0	0	0	0	0	0	0	0	0	0	0	0	0	61	1	(4,10]	0	0	6	0	0	0	0	0	1	1	0	1	1			0	124
001-059	intervention	0	male	90	primary school or lower	rural cooperative	0	0	0	0	0	0	0	0	0	0	0	0	0	53	1	(4,10]	0	0	9	0	0	0	0	1	1	1	1	1	1		1	1	99
002-001	intervention	1	female	79	primary school or lower	rural cooperative	1	1	0	0	1	1	1	0	0	0	0	0	0	51	1	(4,10]	0	0	9	0	1	0	1	0	1	1	0	1	1		1	1	11
002-002	intervention	1	male	87	primary school or lower	rural cooperative	0	0	0	0	0	0	0	0	1	0	0	0	0	61	1	(4,10]	0	0	6	1	0	0	1	1	1	1	0	1	1			0	97
002-003	intervention	1	male	76	middle school	rural cooperative	0	0	0	0	0	0	0	0	1	0	0	0	0	69	1	(4,10]	0	0	4	1	0	0	1	1	1	1	0	1	1			0	96
002-004	intervention	1	female	76	primary school or lower	rural cooperative	0	0	0	0	0	1	1	1	0	0	0	0	0	69	1	(4,10]	0	0	6	0	1	0	1	0	1	0	0	1	1			0	102
002-005	intervention	1	male	68	middle school	rural cooperative	1	1	0	0	1	0	0	0	1	0	0	0	0	38	1	(10,150]	0	0	8	0	0	1	1	1	1	1	1	1	1			0	86
002-006	intervention	1	male	89	college	urban employee	0	0	0	0	0	0	0	0	0	0	0	1	0	66	1	(4,10]	0	0	10	0	0	0	0	0	1	1	0	1	1	1		1	31
002-007	intervention	1	male	78	primary school or lower	rural cooperative	1	0	0	1	1	0	0	0	0	0	0	1	0	56	1	(10,150]	1	1	10	0	0	0	0	0	1	1	0	1	1			0	106
002-008	intervention	1	female	78	primary school or lower	rural cooperative	0	0	0	0	0	0	0	0	0	0	0	0	0		1	(4,10]	0	0	5	0	0	0	0	1	1	1	0	0	1			0	103
002-009	intervention	1	female	80	primary school or lower	rural cooperative	0	0	0	1	1	1	0	0	0	0	0	1	0	67	1	(4,10]	0	0	6	0	0	0	0	1	0	1	0	1	1			0	101
002-010	intervention	1	female	80	primary school or lower	rural cooperative	0	0	0	1	1	0	0	0	0	0	0	1	0	64	1	(4,10]	0	0	6	0	0	0	0	1	0	0	0	1	1			0	83
002-011	intervention	1	male	74	middle school	rural cooperative	0	0	0	1	1	1	0	0	0	0	0	0	0	63	1	(4,10]	0	0	7	0	1	0	1	1	1	0	0	0	1			0	102
002-012	intervention	1	female	68	middle school	rural cooperative	0	0	0	1	1	1	1	1	1	0	1	1	0	57	1	(10,150]	0	0	6	0	0	0	0	0	1	1	1	1	1			0	101
002-013	intervention	1	female	67	primary school or lower	rural cooperative	0	0	0	1	1	0	0	0	0	0	0	1	0	57	1	(4,10]	0	0	7	0	0	0	0	1	0	0	0	1	1			0	100
002-014	intervention	1	female	88	primary school or lower	rural cooperative	0	0	0	1	1	1	0	0	0	0	0	1	0	70	1	(10,150]	0	0	6	0	0	0	0	0	1	1	0	1	1			0	99
002-015	intervention	1	male	63	primary school or lower	rural cooperative	0	0	0	0	0	0	0	0	1	0	0	0	0	44	1	(4,10]	0	0	4	0	0	0	0	1	0	0	0	0	1			0	100
002-016	intervention	1	female	76	primary school or lower	rural cooperative	0	0	0	1	1	1	0	0	0	0	1	1	0	46	1	(4,10]	0	0	7	0	0	0	0	1	1	0	0	1	1			0	102
002-017	intervention	1	male	86	primary school or lower	rural cooperative	1	0	0	0	1	0	0	0	0	0	0	0	0	67	1	(4,10]	0	0	6	1	0	0	1	1	1	1	0	0	1			0	101
002-018	intervention	1	female	74	primary school or lower	rural cooperative	0	0	0	0	0	1	0	0	0	0	0	1	0	67	1	(4,10]	0	0	9	1	0	0	1	0	1	0	0	1	1			0	105
002-019	intervention	1	female	74	primary school or lower	rural cooperative	0	0	0	0	0	1	1	0	0	0	0	1	0	63	1	(4,10]	0	0	8	0	0	0	0	1	1	1	0	1	1			0	102
002-020	intervention	1	female	73	primary school or lower	rural cooperative	0	0	0	0	0	0	0	0	0	0	0	1	0	73	1	(4,10]	0	0	9	0	0	0	0	1	0	0	0	1	1			0	104
002-021	intervention	1	male	71	primary school or lower	rural cooperative	0	0	0	0	0	0	0	0	1	0	1	1	0	64	1	(0,4]	0	0	7	0	0	0	0	0	1	1	1	1	1			0	99
002-022	intervention	1	female	66	primary school or lower	rural cooperative	1	0	0	0	1	1	0	0	0	0	0	1	0	61	1	(10,150]	0	0	7	0	1	0	1	0	0	0	0	1	1			0	100
002-023	intervention	1	female	66	primary school or lower	rural cooperative	0	0	0	0	0	1	0	0	0	0	0	1	0	66	1	(10,150]	0	0	5	0	0	0	0	1	0	0	0	1	1			0	102
002-024	intervention	1	female	71	primary school or lower	rural cooperative	0	0	0	0	0	0	0	0	0	0	0	0	0	44	1	(4,10]	0	0	14	0	0	0	0	0	1	0	0	0	1			0	102
002-025	intervention	1	male	55	primary school or lower	rural cooperative	0	0	0	0	0	0	0	0	1	0	0	0	0	44		(4,10]	0	0	6	0	0	0	0	1	1	1	0	1	1			0	101
002-026	intervention	1	male	53	middle school	rural cooperative	0	0	0	0	0	0	1	0	0	0	0	0	0	15	1	(4,10]	0	0	8	0	0	0	0	1	0	0	1	1	1			0	103
002-027	intervention	1	female	80	primary school or lower	rural cooperative	0	0	0	0	0	0	0	0	0	0	0	1	0	64		(4,10]	0	0	6	0	0	0	0	1	0	0	0	1	1			0	98
002-028	intervention	1	female	88	primary school or lower	rural cooperative	0	0	0	0	0	0	0	0	1	0	0	0	0	62	1	(4,10]	0	0	7	0	0	0	0	1	1	1	0	1	1			0	102
002-029	intervention	1	male	67	primary school or lower	rural cooperative	1	0	0	1	1	0	0	0	0	0	0	0	0	41	1	(4,10]	0	0	9	0	0	1	1	0	1	1	0	1	1			0	104
002-030	intervention	1	female	80	primary school or lower	rural cooperative	0	0	0	0	0	0	0	0	1	0	0	0	0	74	1	(4,10]	0	0	7	0	0	0	0	1	0	0	0	0	1			0	103
002-031	intervention	1	male	79	primary school or lower	rural cooperative	0	0	1	0	1	0	1	0	1	0	0	0	0	55	1	(4,10]	0	0	8	0	0	0	0	0	1	1	0	0	1			0	103
002-032	intervention	1	male	79	primary school or lower	rural cooperative	0	0	0	0	0	0	0	0	0	0	0	1	0	60	1	(4,10]	0	0	9	0	0	0	0	1	0	0	1	1	1			0	104
002-033	intervention	1	female	86	primary school or lower	rural cooperative	0	0	0	0	0	0	0	0	0	0	0	1	0	45	1	(4,10]	0	0	5	0	0	0	0	1	0	0	0	1	1			0	93
002-034	intervention	1	male	68	primary school or lower	rural cooperative	1	1	0	1	1	0	0	0	0	0	0	0	0	39	1	(0,4]	0	0	6	0	0	0	0	1	1	1	0	1	1			0	97
002-035	intervention	1	male	68	primary school or lower	rural cooperative	0	0	0	0	0	0	0	0	1	0	0	0	0	25	1	(4,10]	0	0	9	1	0	0	1	1	1	1	1	1	1			0	103
002-036	intervention	1	male	64	primary school or lower	rural cooperative	0	0	0	0	0	0	0	0	1	0	1	0	0	63	1	(4,10]	0	0	6	0	0	0	0	1	0	1	0	1	1			0	99
002-037	intervention	1	male	66	primary school or lower	rural cooperative	0	0	0	0	0	0	0	0	0	0	0	1	0	56	1	(4,10]	0	0	8	0	0	0	0	1	1	0	0	1	1			0	103
002-038	intervention	1	female	69	primary school or lower	rural cooperative	0	0	0	1	1	0	0	0	0	0	0	0	0	59	1	(4,10]	0	0	4	0	0	0	0	0	0	0	0	0	1			0	96
002-039	intervention	1	female	86	primary school or lower	rural cooperative	0	0	0	1	1	0	0	0	0	0	0	0	0	57		(4,10]	0	0	8	0	0	0	0	1	0	0	0	1	1			0	103
002-040	intervention	1	male	87	primary school or lower	rural cooperative	0	0	0	0	0	0	0	0	1	0	0	0	0	59	1	(4,10]	0	0	7	0	0	0	0	1	1	1	0	1	1			0	101
002-041	intervention	1	male	71	primary school or lower	rural cooperative	0	0	0	0	0	0	0	0	0	0	0	1	0	68	1	(4,10]	0	0	5	1	0	0	1	1	1	1	0	0	1			0	98
002-042	intervention	1	female	75	primary school or lower	rural cooperative	0	0	0	0	0	0	0	0	1	0	0	0	0	59	1	(4,10]	0	0	7	0	0	0	0	0	1	1	0	0	1			0	96
002-043	intervention	1	male	69	middle school	rural cooperative	1	0	1	0	1	0	0	0	0	0	1	0	0	50			0	0	6	0	0	0	0	0	1	0	0	0	1			0	101
002-044	intervention	1	male	78	middle school	urban employee	1	0	0	0	1	1	0	0	0	0	1	1	0	54	1	(4,10]	0	0	14	0	0	1	1	1	1	1	0	1	1			0	104
002-045	intervention	1	male	61	primary school or lower	rural cooperative	0	0	0	0	0	1	0	0	0	0	0	0	0	58	1	(10,150]	0	0	8	0	0	0	0	1	1	1	0	1	1			0	102
002-046	intervention	1	male	70	primary school or lower	rural cooperative	0	0	0	0	0	0	1	0	0	0	0	1	0	60	1	(0,4]	0	0	8	0	0	0	0	0	1	1	0	1	1			0	97
002-047	intervention	1	male	77	primary school or lower	rural cooperative	0	0	0	1	1	1	0	0	0	0	0	1	0	39	1	(4,10]	0	0	9	1	0	0	1	1	1	1	0	1	1			0	104
002-048	intervention	1	male	74	primary school or lower	rural cooperative	0	0	0	1	1	0	0	0	0	0	0	1	0	62	1	(10,150]	0	0	5	0	0	0	0	0	0	0	0	1	1			0	97
002-049	intervention	1	male	69	primary school or lower	rural cooperative	0	0	0	1	1	0	0	0	0	0	0	1	0	60	1	(4,10]	0	0	9	0	0	0	0	0	1	0	0	1	1			0	99
002-050	intervention	1	female	66	middle school	rural cooperative	1	0	0	1	1	1	0	0	0	0	1	1	0	58	1	(4,10]	0	0	7	0	1	0	1	1	1	1	0	1	1			0	97
002-051	intervention	1	male	69	primary school or lower	rural cooperative	0	0	0	0	0	0	0	0	1	0	0	1	0	60	1	(4,10]	0	0	11	0	0	0	0	1	1	1	0	1	1			0	102
002-052	intervention	0	female	67	primary school or lower	rural cooperative	1	0	0	0	1	0	0	0	0	0	0	0	0	67	1	(4,10]	0	0	4	0	0	0	0	1	0	0	0	0	1			0	NA
002-053	intervention	0	female	68	primary school or lower	rural cooperative	0	0	0	0	0	0	0	0	1	1	1	0	0	61	1	(10,150]	0	0	5	0	1	0	1	1	1	1	0	0	1			0	NA
003-001	intervention	1	male	64	middle school	rural cooperative	0	0	0	1	1	1	0	0	0	0	0	1	0	68		(4,10]	0	0	4	0	0	0	0	1	1	1	0	1	1			0	94
003-002	intervention	0	female	81	primary school or lower	rural cooperative	0	0	0	0	0	0	0	0	0	0	0	0	0	60	1	(4,10]	0	0	15	0	0	0	0	1	1	1	1	0	1			0	NA
003-003	intervention	1	female	70	primary school or lower	rural cooperative	0	0	0	0	0	0	1	0	0	0	0	1	0	63	1	(4,10]	0	0	8	0	0	0	0	0	1	1	0	0	1			0	112
003-004	intervention	1	male	71	primary school or lower	urban resident	1	0	0	1	1	0	1	0	1	0	1	0	0	34	1	(4,10]	0	0	9	0	0	1	1	1	1	1	0	0	1	1		1	14
003-005	intervention	0	male	86	middle school	rural cooperative	0	0	0	0	0	0	0	0	0	0	0	0	0	48	1	(10,150]	0	0	6	0	0	0	0	0	0	0	0	1	1	1		1	66
003-006	intervention	0	female	66	primary school or lower	rural cooperative	0	0	0	0	0	1	0	0	1	0	0	0	0	42	1	(4,10]	0	0	10	0	0	1	1	0	1	1	0	0	1			0	105
003-007	intervention	1	female	54	middle school	rural cooperative	0	0	0	0	0	1	0	0	0	0	0	0	0	57	1	(4,10]	0	0	8	0	1	0	1	1	0	0	0	0	1			0	99
003-008	intervention	1	female	71	primary school or lower	rural cooperative	0	0	0	0	0	1	1	0	0	0	0	0	0	56	1		0	0	29	0	0	1	1	1	1	1	0	0	1			0	126
003-009	intervention	0	male	32	middle school	rural cooperative	0	0	0	0	0	1	0	0	0	0	0	0	0	34	1	(4,10]	0	0	11	0	0	1	1	1	1	1	0	0	1			0	105
003-010	intervention	1	female	57	middle school	rural cooperative	0	0	0	0	0	0	0	0	0	0	0	1	0		1	(4,10]	1	1	6	0	0	0	0	1	1	1	0	1	1		1	1	94
003-011	intervention	1	female	48	primary school or lower	rural cooperative	0	0	0	0	0	0	0	0	0	0	0	1	0		1	(10,150]	0	0	8	0	0	1	1	0	1	1	0	1	1	1		1	54
003-012	intervention	1	female	59	primary school or lower	rural cooperative	0	0	0	0	0	1	1	0	0	0	0	0	0	33	1	(4,10]	0	0	10	0	0	0	0	1	1	1	0	0	1	1		1	19
003-013	intervention	1	female	82	primary school or lower	rural cooperative	0	0	0	0	0	0	0	0	0	0	0	0	0		1	(4,10]	0	0	7	0	0	0	0	1	0	1	1	0	1			0	100
003-014	intervention	0	male	58	middle school	rural cooperative	0	1	0	1	1	0	1	0	0	0	0	0	0	32	1	(4,10]	0	0	8	0	0	1	1	0	1	1	0	0	1			0	100
003-015	intervention	1	male	81	middle school	urban employee	0	0	0	0	0	1	0	0	1	0	1	0	0	60	1		0	0	5	0	0	0	0	1	1	1	0	0	1			0	98
003-016	intervention	1	male	68	primary school or lower	rural cooperative	0	0	0	0	0	0	0	0	1	0	0	0	0	35	1	(4,10]	0	0	8	0	0	1	1	1	1	1	1	0	1			0	100
003-017	intervention	1	male	64	middle school	rural cooperative	1	0	0	0	1	0	0	0	0	0	1	0	0	23	1	(4,10]	0	0	7	0	0	1	1	0	1	1	0	0	1	1		1	71
003-018	intervention	1	male	63	primary school or lower	rural cooperative	0	0	0	1	1	0	0	0	1	0	1	0	0	42	1	(4,10]	0	0	9	0	0	0	0	1	1	1	0	1	1	1		1	35
003-019	intervention	0	male	72	primary school or lower	rural cooperative	0	0	0	0	0	1	0	0	0	0	0	0	0	44	1	(4,10]	0	0	14	1	0	1	1	1	1	1	0	0	1			0	NA
003-020	intervention	0	male	58	middle school	rural cooperative	1	0	0	0	1	0	1	0	0	0	0	0	0	38	1	(10,150]	0	0	8	0	0	1	1	0	1	1	0	0	1			0	NA
003-021	intervention	0	female	81	primary school or lower	rural cooperative	0	0	0	0	0	0	0	0	0	0	0	0	0	39	1	(4,10]	0	0	7	0	0	0	0	1	1	1	0	0	1			0	96
003-022	intervention	1	female	73	primary school or lower	rural cooperative	0	0	0	1	1	0	0	1	1	0	1	0	0	55	1	(4,10]	0	0	12	0	0	0	0	1	1	1	0	0	1	1		1	85
004-001	intervention	1	male	27	middle school	self-paid	0	0	0	0	0	0	0	0	0	0	0	0	0	17	1	(4,10]	0	0	6	1	0	0	1	1	1	1	1	0	1			0	113
004-002	intervention	0	male	78	primary school or lower	urban employee	0	0	0	0	0	0	0	0	0	0	0	0	0	37	1	(4,10]	0	0	7	0	1	0	1	0	1	1	0	0	1			0	NA
004-003	intervention	1	female	94	primary school or lower	urban resident	0	0	0	1	1	0	0	0	0	0	0	0	0	55	1	(4,10]	0	0	5	0	1	0	1	1	1	1	0	0	1			0	110
004-004	intervention	1	female	74	middle school	rural cooperative	0	0	0	0	0	1	1	0	1	0	0	0	0	48	1	(4,10]	0	0	21	0	0	0	0	0	1	1	1	0	1			0	105
004-005	intervention	1	male	72	middle school	urban employee	0	0	1	1	1	1	1	0	0	0	0	0	0	40	1	(4,10]	0	0	9	0	0	0	0	0	1	1	0	0	1	1		1	77
004-006	intervention	1	male	56	middle school	urban resident	1	1	0	1	1	1	1	0	0	0	0	0	0	31	1	(4,10]	0	0	5	0	1	0	1	1	1	1	0	0	1			0	107
004-007	intervention	1	male	86	middle school	urban employee	0	0	0	1	1	1	0	0	1	0	0	0	0	68	1	(4,10]	0	0	4	0	0	0	0	0	1	1	0	0	1	1		1	34
004-008	intervention	1	male	91	primary school or lower	urban employee	0	0	0	1	1	0	0	0	1	0	0	1	0	56	1	(4,10]	0	0	10	0	0	0	0	1	1	1	1	0	1	1		1	95
004-009	intervention	1	female	74	primary school or lower	rural cooperative	0	1	0	0	1	1	1	0	1	0	0	0	0	35	1	(10,150]	0	0	10	0	1	0	1	1	1	1	0	0	1			0	103
004-010	intervention	1	female	86	primary school or lower	rural cooperative	1	0	0	1	1	1	1	0	0	0	1	0	0	39		(4,10]	0	0	3	0	0	0	0	0	1	1	0	0	1	1		1	7
004-011	intervention	1	female	70	primary school or lower	urban resident	0	0	0	0	0	1	0	0	1	0	0	0	0	40	1	(4,10]	0	0	5	0	0	0	0	0	1	1	1	0	1			0	96
004-012	intervention	1	male	39	middle school	rural cooperative	0	0	0	0	0	0	0	0	0	1	0	0	0	14	1	(4,10]	0	0	7	0	0	1	1	1	1	1	0	0	1		1	1	16
004-013	intervention	1	female	68	primary school or lower	rural cooperative	0	0	0	0	0	0	0	0	1	0	0	0	0	34	1	(0,4]	0	0	7	0	0	1	1	1	1	1	0	0	1			0	96
004-014	intervention	1	female	75	primary school or lower	urban resident	0	0	0	1	1	0	1	0	0	0	0	0	0	30	1	(10,150]	0	0	9	0	0	0	0	0	1	1	1	1	1	1		1	54
004-015	intervention	1	female	84	primary school or lower	urban resident	1	0	0	1	1	1	0	0	0	0	0	0	0	35	1	(10,150]	0	0	12	0	0	1	1	1	1	1	0	0	1			0	115
004-016	intervention	1	female	73	primary school or lower	rural cooperative	0	0	0	0	0	0	0	0	0	0	0	0	0	40	1	(10,150]	0	0	7	0	0	0	0	1	1	1	0	1	1		1	1	67
004-017	intervention	1	female	70	college	urban employee	0	0	0	0	0	0	1	0	1	0	0	1	0	66	1	(4,10]	0	0	7	0	0	0	0	1	1	1	1	1	1	1		1	37
004-018	intervention	1	male	73	middle school	rural cooperative	0	0	0	0	0	0	0	0	0	0	0	0	0	16	1	(4,10]	0	0	16	0	0	0	0	0	1	1	1	0	1	1	1	1	29
004-019	intervention	0	male	73	middle school	rural cooperative	0	0	0	0	0	1	1	0	1	0	0	0	0	60	1	(4,10]	0	0	8	0	0	0	0	1	1	1	0	0	1	1		1	96
004-020	intervention	1	female	78	primary school or lower	urban resident	1	0	0	1	1	0	0	0	1	0	0	0	0	32	1	(4,10]	0	0	6	0	1	0	1	1	1	1	0	0	1		1	1	45
004-021	intervention	1	male	57	middle school	rural cooperative	0	0	0	0	0	0	0	0	1	1	0	0	0	55	1	(0,4]	0	0	6	0	0	0	0	1	1	1	0	0	1	1		1	60
004-022	intervention	1	male	80	primary school or lower	urban employee	1	1	0	1	1	0	1	0	0	0	1	0	0	无数据	1	(10,150]	0	0	8	0	0	1	1	1	1	1	1	0	1	1		1	41
004-023	intervention	1	female	87	primary school or lower	rural cooperative	0	0	0	0	0	1	0	0	0	0	0	0	0	38	1	(4,10]	0	0	6	0	0	0	0	1	1	0	1	0	1	1		1	69
004-024	intervention	1	male	73	primary school or lower	urban resident	1	0	0	0	1	0	0	0	0	0	0	0	0	42	1	(4,10]	0	0	7	0	0	0	0	1	1	1	0	0	1		1	1	82
004-025	intervention	1	female	68	primary school or lower	urban resident	0	0	0	0	0	0	0	0	0	0	1	1	0	30	1	(4,10]	0	0	16	0	0	1	1	1	1	1	0	0	1	1		1	65
004-026	intervention	1	male	84	primary school or lower	urban resident	0	0	0	1	1	1	1	0	1	0	1	0	0	52	1	(4,10]	0	0	8	0	1	0	1	1	1	1	0	0	1	1		1	18
004-027	intervention	0	male	45	middle school	urban resident	0	0	0	0	0	0	0	0	0	0	0	0	0	32	1	(10,150]	0	0	11	0	0	1	1	1	1	1	0	0	1	1		1	69
004-028	intervention	1	male	83	primary school or lower	urban resident	0	0	0	1	1	0	0	0	0	0	0	0	0	32	1	(4,10]	0	0	5	0	0	1	1	0	1	1	1	0	1			0	98
004-029	intervention	1	female	87	primary school or lower	urban resident	0	0	0	1	1	0	0	0	0	0	0	1	0	40	1	(4,10]	0	0	8	1	0	0	1	0	1	1	0	0	1			0	95
004-030	intervention	1	male	59	middle school	rural cooperative	1	0	0	1	1	1	0	0	0	0	0	0	0	50	1	(4,10]	1	1	11	0	0	1	1	0	1	1	0	1	1		1	1	43
004-031	intervention	1	male	59	middle school	urban resident	0	0	0	0	0	0	0	0	1	0	0	0	0	无数据	1	(4,10]	0	0	6	0	0	1	1	1	1	1	1	0	1	1		1	93
004-032	intervention	1	female	78	primary school or lower	rural cooperative	0	0	0	1	1	1	1	0	0	0	1	0	0	无数据	1	(4,10]	0	0	4	0	0	1	1	1	1	1	0	0	1	1		1	68
004-033	intervention	1	male	66	middle school	rural cooperative	0	0	0	0	0	0	0	0	0	1	0	0	0	46	1	(10,150]	0	0	11	0	0	0	0	1	1	1	0	0	1			0	104
004-034	intervention	1	female	75	primary school or lower	urban resident	1	0	0	0	1	1	0	0	0	0	0	0	0	45	1	(10,150]	0	0	7	0	0	0	0	1	1	1	0	0	1			0	98
004-035	intervention	1	male	65	middle school	rural cooperative	0	0	0	0	0	1	0	0	0	0	0	0	0	46	1	(4,10]	0	0	17	0	1	0	1	1	1	1	0	0	1			0	107
004-036	intervention	1	female	86	primary school or lower	rural cooperative	0	0	0	0	0	0	0	0	1	0	0	0	0	55	1	(4,10]	0	0	5	0	1	0	1	1	1	1	0	0	1			0	96
004-037	intervention	1	female	74	middle school	rural cooperative	0	0	0	0	0	1	1	0	0	0	1	0	0	60	1	(0,4]	1	1	13	1	0	0	1	1	1	1	0	0	1			0	104
004-038	intervention	1	male	78	primary school or lower	rural cooperative	0	0	0	0	0	0	1	0	0	0	0	0	0	42	1	(4,10]	0	0	12	0	0	1	1	1	1	1	0	0	1			0	106
004-039	intervention	1	female	90	primary school or lower	rural cooperative	0	0	0	0	0	1	1	0	0	0	1	0	0	58	1	(10,150]	1	1	13	0	0	0	0	1	1	1	0	1	1			0	109
004-040	intervention	1	male	50	middle school	rural cooperative	0	0	0	0	0	0	0	0	1	0	1	0	0	54	1	(0,4]	0	0	8	0	0	0	0	0	1	1	1	0	1	1		1	50
004-041	intervention	1	male	48	middle school	rural cooperative	0	0	0	0	0	1	0	0	0	0	0	0	0	55	1	(4,10]	0	0	3	0	0	1	1	1	1	1	0	0	1			0	93
004-042	intervention	1	female	53	primary school or lower	rural cooperative	0	0	0	0	0	0	1	0	1	0	0	0	0	57	1	(4,10]	1	1	7	0	0	0	0	0	1	1	1	1	1			0	103
004-043	intervention	1	male	76	middle school	urban employee	0	0	1	1	1	0	0	0	0	0	0	0	0	40	1	(4,10]	0	0	4	0	0	1	1	1	0	0	0	0	1			0	98
004-044	intervention	1	male	77	middle school	urban employee	0	0	0	0	0	0	0	0	0	0	0	0	0	30	1	(10,150]	0	0	9	0	0	1	1	1	1	1	0	0	1			0	100
005-001	intervention	1	male	83	primary school or lower	rural cooperative	0	0	0	1	1	0	0	0	1	0	1	0	0			(4,10]	0	0	16	0	0	0	0	0	0	0	0	0	1			0	107
005-002	intervention	1	female	80	primary school or lower	rural cooperative	0	0	0	1	1	0	0	0	1	0	0	0	0	36		(4,10]	0	0	26	0	0	0	0	0	1	1	1	1	1	1		1	98
005-003	intervention	1	female	94	primary school or lower	rural cooperative	0	0	0	0	0	1	0	0	0	0	0	0	0			(0,4]	0	0	13	0	0	0	0	1	0	0	0	1	1			0	104
005-004	intervention	1	male	70	middle school	rural cooperative	0	0	0	0	0	1	1	0	0	0	1	0	0	53	1	(4,10]	0	0	15	0	0	0	0	0	1	0	0	1	1			0	105
005-005	intervention	1	male	76	primary school or lower	urban resident	0	0	0	0	0	0	0	0	1	0	0	0	0	45	1	(4,10]	0	0	11	0	0	0	0	0	1	1	1	1	1			0	101
005-006	intervention	1	male	79	primary school or lower	rural cooperative	0	0	0	1	1	1	0	0	0	0	0	0	0	55	1	(4,10]	0	0	14	0	1	0	1	0	1	0	0	0	1			0	102
005-007	intervention	1	male	60	middle school	rural cooperative	0	0	0	0	0	0	0	0	0	0	1	0	0	53	1	(4,10]	0	0	14	0	1	0	1	0	0	0	1	1	1	1		1	63
005-008	intervention	1	male	70	middle school	urban resident	1	0	1	1	1	1	1	0	0	0	1	0	0	28	1	(4,10]	0	0	14	0	0	0	0	0	0	0	1	1	1			0	104
005-009	intervention	1	female	62	middle school	rural cooperative	0	0	0	1	1	0	1	0	0	0	0	0	0	34	1	(4,10]	0	0	8	0	0	0	0	0	1	1	0	0	1			0	99
005-010	intervention	1	female	66	middle school	rural cooperative	0	0	0	1	1	0	1	0	0	0	0	0	0		1	(10,150]	0	0	15	0	1	0	1	1	0	0	1	0	1			0	106
005-011	intervention	1	female	74	primary school or lower	rural cooperative	0	0	0	1	1	0	0	0	1	0	0	0	0	61	1	(4,10]	0	0	17	0	0	0	0	0	1	0	1	1	1	1		1	28
005-012	intervention	1	female	74	primary school or lower	rural cooperative	0	1	0	1	1	1	1	0	0	0	0	0	0	77	1	(4,10]	0	0	8	0	0	0	0	1	1	0	0	0	1			0	100
005-013	intervention	1	male	74	middle school	rural cooperative	0	0	0	0	0	0	0	0	0	0	0	0	0	36	1	(4,10]	0	0	8	1	0	0	1	1	1	0	0	0	1	1		1	39
005-014	intervention	1	female	87	primary school or lower	rural cooperative	0	0	0	0	0	0	0	0	0	0	0	0	0	60	1	(4,10]	0	0	13	1	0	0	1	1	1	1	1	0	1			0	102
005-015	intervention	1	male	88	primary school or lower	rural cooperative	0	0	0	0	0	1	0	0	0	0	0	0	0	54	1	(4,10]	0	0	10	0	0	0	0	0	0	0	0	1	1			0	100
005-016	intervention	1	male	71	middle school	rural cooperative	0	0	0	0	0	1	0	0	0	0	0	0	0	28		(4,10]	0	0	10	0	0	0	0	1	1	0	0	1	1			0	99
005-017	intervention	1	male	83	primary school or lower	rural cooperative	0	0	0	0	0	0	0	0	0	0	0	1	0	69	1	(4,10]	0	0	11	0	0	0	0	1	0	0	0	1	1			0	101
005-018	intervention	1	female	79	primary school or lower	rural cooperative	0	0	0	0	0	1	0	0	0	0	0	1	0	55	1	(4,10]	0	0	8	0	0	0	0	0	0	0	0	1	1			0	98
005-019	intervention	1	male	45	middle school	rural cooperative	0	0	0	0	0	0	1	0	0	0	0	0	0	39	1	(10,150]	0	0	8	1	0	0	1	1	1	0	0	0	1			0	98
005-020	intervention	1	male	54	middle school	rural cooperative	0	0	0	0	0	1	1	0	0	0	0	0	0	42	1	(4,10]	0	0	14	0	0	0	0	1	1	0	0	1	1			0	104
005-021	intervention	1	female	64	middle school	rural cooperative	0	0	0	1	1	1	1	0	0	0	0	0	0		1	(4,10]	0	0	9	0	0	0	0	1	0	0	0	1	1			0	99
005-022	intervention	1	female	66	middle school	rural cooperative	1	1	0	0	1	0	0	0	0	0	0	0	0	40	1		0	0	9	0	0	0	0	1	0	0	0	1	1			0	99
005-023	intervention	1	female	84	primary school or lower	rural cooperative	0	0	0	0	0	1	0	0	0	0	0	0	0	66	1	(10,150]	0	0	26	0	0	0	0	0	0	0	0	1	1			0	116
005-024	intervention	1	male	34	middle school	urban resident	0	0	0	0	0	0	0	0	0	0	0	0	0	43	1	(10,150]	0	0	10	0	0	0	0	1	1	0	0	1	1			1	46
005-025	intervention	1	male	69	primary school or lower	rural cooperative	0	0	0	0	0	0	0	0	1	0	0	0	0		1	(4,10]	0	0	19	1	0	0	1	0	1	0	0	0	1			0	99
005-026	intervention	0	female	80	primary school or lower	rural cooperative	0	0	0	0	0	0	0	0	1	0	0	0	0	55	1	(4,10]	0	0	7	0	0	0	0	1	1	0	0	0	1			0	NA
005-027	intervention	0	male	42	primary school or lower	rural cooperative	0	0	0	0	0	0	0	0	0	1	0	1	0		1	(0,4]	0	0	6	0	0	0	0	0	0	0	0	1	1			0	NA
005-028	intervention	1	female	87	primary school or lower	rural cooperative	0	0	0	0	0	1	0	0	0	0	0	0	0	63	1	(4,10]	0	0	12	1	0	0	1	1	1	0	0	1	1			0	101
005-029	intervention	1	female	60	primary school or lower	rural cooperative	0	0	0	0	0	0	0	0	0	0	0	0	0	63	1	(4,10]	0	0	18	0	0	0	0	0	0	0	0	1	1	1		1	80
005-030	intervention	1	male	79	primary school or lower	rural cooperative	0	1	0	1	1	1	0	0	0	0	0	0	0	65	1		0	0	14	0	0	0	0	0	0	0	0	1	1			0	104
005-031	intervention	1	female	81	primary school or lower	rural cooperative	0	0	0	0	0	1	1	0	0	0	0	0	0		1	(10,150]	0	0	13	1	0	0	1	1	1	0	0	0	1			0	103
005-032	intervention	1	male	62	primary school or lower	rural cooperative	0	0	0	0	0	1	0	0	1	0	0	1	0	19	1	(4,10]	0	0	12	1	0	0	1	1	1	0	0	1	1			0	95
005-033	intervention	1	female	86	primary school or lower	rural cooperative	0	0	0	0	0	0	0	0	1	0	0	0	0	57	1	(10,150]	0	0	8	0	0	0	0	1	1	0	0	1	1			0	98
005-034	intervention	1	male	68	middle school	rural cooperative	0	0	0	0	0	0	0	0	0	0	0	0	0	39	1	(4,10]	0	0	14	0	0	0	0	1	1	0	1	1	1	1		1	40
005-035	intervention	1	female	77	primary school or lower	rural cooperative	0	1	0	1	1	0	0	0	0	0	0	0	0	67	1	(4,10]	0	0	7	0	0	0	0	0	0	0	0	0	1			0	NA
005-036	intervention	1	male	85	primary school or lower	rural cooperative	0	0	0	1	1	0	0	0	0	0	0	0	0	57	1	(4,10]	0	0	12	0	0	0	0	0	1	0	0	1	1			0	99
005-037	intervention	1	male	73	middle school	rural cooperative	0	0	0	0	0	0	0	0	1	0	1	0	0	58	1	(4,10]	0	0	14	0	0	0	0	1	1	0	1	0	1			0	102
005-038	intervention	1	male	69	middle school	rural cooperative	0	0	0	0	0	0	0	0	1	1	0	0	0	69	1	(4,10]	0	0	10	0	0	0	0	1	1	0	1	0	1	1		1	81
005-039	intervention	1	male	71	primary school or lower	rural cooperative	0	0	0	0	0	1	0	1	0	0	0	0	0	56	1	(4,10]	0	0	10	0	0	0	0	1	1	0	0	0	1			0	94
005-040	intervention	1	female	71	middle school	rural cooperative	0	0	0	1	1	1	1	0	1	0	1	0	0	63	1	(4,10]	0	0	15	0	1	0	1	1	1	1	1	0	1			0	96
005-041	intervention	1	male	78	primary school or lower	rural cooperative	0	0	0	0	0	0	0	0	1	0	0	1	0	60	1	(0,4]	0	0	11	0	0	0	0	0	1	0	0	0	1			0	98
005-042	intervention	1	female	66	middle school	rural cooperative	0	0	0	0	0	0	0	0	0	0	0	0	0			(4,10]	0	0	28	0	1	0	1	0	1	0	0	1	1			0	112
005-043	intervention	1	male	66	primary school or lower	rural cooperative	1	0	0	0	1	0	0	0	0	0	0	0	0			(4,10]	0	0	7	0	0	0	0	1	1	0	0	0	1			0	96
005-044	intervention	0	female	90	primary school or lower	rural cooperative	0	0	0	1	1	1	0	0	0	0	0	0	0		1	(4,10]	0	0	10	1	0	0	1	0	1	0	0	1	1			0	NA
005-045	intervention	1	male	72	primary school or lower	rural cooperative	0	0	0	0	0	0	0	0	1	0	0	1	0	32		(4,10]	0	0	10	1	0	0	1	1	1	0	1	0	1			0	92
005-046	intervention	1	male	71	primary school or lower	rural cooperative	0	0	0	0	0	0	0	0	1	0	0	0	0	53	1		1	1	17	0	0	0	0	1	1	0	1	1	1			0	106
005-047	intervention	1	male	41	middle school	rural cooperative	0	0	0	0	0	1	0	0	0	0	0	0	0	38		(4,10]			10	1	0	0	1	1	1	0	1	1				0	90
005-048	intervention	1	female	52	primary school or lower	rural cooperative	0	0	0	1	1	1	0	0	0	0	0	0	0	71	1	(4,10]	0	0	18	0	0	0	0	1	0	0	0	1	1	1		1	58
005-049	intervention	1	male	64	middle school	rural cooperative	0	0	0	1	1	1	0	0	0	0	0	0	0	31	1	(4,10]	0	0	11	0	0	0	0	1	1	0	1	1	1	1		1	54
005-050	intervention	1	female	79	primary school or lower	rural cooperative	0	0	0	0	0	0	0	0	1	0	0	0	0	55	1	(0,4]	1	1	11	0	0	0	0	1	1	0	1	1	1			0	101
005-051	intervention	1	female	75	primary school or lower	rural cooperative	0	0	0	0	0	1	0	0	0	0	0	1	0			(0,4]	0	0	14	0	0	0	0	0	0	0	0	1	1			0	96
005-052	intervention	1	female	72	primary school or lower	rural cooperative	0	0	0	0	0	1	0	0	0	0	0	0	0	59		(4,10]	0	0	10	0	1	0	1	1	0	0	0	0	1			0	92
005-053	intervention	1	female	90	primary school or lower	rural cooperative	0	0	0	0	0	0	0	0	0	0	0	1	0	67	1	(4,10]	0	0	19	0	0	0	0	0	0	0	1	1	1			0	105
006-001	intervention	1	female	76	primary school or lower	rural cooperative	0	0	0	0	0	1	1	0	1	0	1	0	0	56	1	(10,150]	0	0	10	0	0	1	1	1	1	1	1	0	1			0	100
006-002	intervention	1	female	68	primary school or lower	rural cooperative	0	0	0	0	0	0	0	0	1	0	0	0	0	43	1	(4,10]	0	0	9	0	0	0	0	1	1	1	0	1	1			0	NA
006-003	intervention	1	male	73	college	urban resident	0	0	1	0	1	1	1	0	1	0	0	0	0	56		(4,10]	0	0	11	0	0	0	0	1	1	1	0	1	1			0	38
006-004	intervention	1	male	56	primary school or lower	rural cooperative	1	0	0	0	1	1	0	0	0	0	1	0	0	38	1	(10,150]	0	0	6	1	0	0	1	1	1	1	0	0	1	1		0	96
006-005	intervention	1	male	57	primary school or lower	rural cooperative	1	0	0	0	1	0	0	0	0	0	0	0	0	27	1	(4,10]	0	0	6	1	0	0	1	1	1	1	0	0	1	1		1	59
006-006	intervention	1	female	74	primary school or lower	rural cooperative	1	0	1	0	1	1	0	0	0	0	0	1	0	56	1	(10,150]	0	0	11	0	1	0	1	1	1	0	0	0	1			0	49
006-007	intervention	1	male	66	primary school or lower	rural cooperative	1	1	0	0	1	0	1	1	0	0	0	0	0	35	1	(10,150]	0	0	12	0	1	0	1	1	1	1	0	1	1	1		1	126
006-008	intervention	1	male	80	middle school	urban resident	0	0	0	0	0	0	0	0	1	0	0	1	0	55	1	(4,10]	0	0	5	1	0	0	1	0	1	1	0	0	1	1		1	157
006-009	intervention	1	female	87	primary school or lower	rural cooperative	1	0	0	0	1	0	0	0	0	0	0	0	0	52	1	(4,10]	0	0	17	0	0	0	0	1	1	1	0	0	1	1		1	55
006-010	intervention	1	male	71	middle school	urban resident	1	1	0	1	1	0	1	1	0	0	0	0	0	42	1	(4,10]	0	0	10	0	0	1	1	1	1	1	0	1	1	1		1	124
006-011	intervention	1	male	67	middle school	urban resident	0	0	0	0	0	1	0	0	0	0	0	0	0	45	1	(4,10]	0	0	18	1	0	0	1	1	1	1	0	0	1	1		1	78
006-012	intervention	0	female	80	primary school or lower	urban resident	1	0	0	0	1	0	1	1	0	0	0	0	0	45	1	(10,150]	0	0	12	0	0	0	0	1	1	1	0	0	1			0	NA
006-013	intervention	1	male	72	primary school or lower	rural cooperative	1	0	0	1	1	1	0	0	0	0	1	0	0	42	1	(4,10]	0	0	8	1	0	0	1	1	1	1	0	0	1	1		1	56
006-014	intervention	1	male	77	primary school or lower	rural cooperative	0	0	0	1	1	0	0	0	1	0	0	1	0	54	1	(4,10]	0	0	9	1	0	0	1	1	1	1	0	0	1			0	99
006-015	intervention	1	female	68	primary school or lower	rural cooperative	0	1	0	0	1	0	1	0	0	0	0	0	0	44	1	(0,4]	0	0	11	0	1	0	1	1	0	0	0	0	1			0	100
006-016	intervention	1	male	83	primary school or lower	rural cooperative	1	0	0	0	1	1	0	1	0	0	0	0	0	44	1	(4,10]	0	0	14	0	0	1	1	0	1	1	0	0	1			1	59
006-017	intervention	1	female	65	primary school or lower	rural cooperative	0	1	0	0	1	1	0	0	0	0	0	0	0	30	1	(10,150]	0	0	5	0	0	0	0	1	1	1	1	0	1			0	94
006-018	intervention	1	male	67	primary school or lower	rural cooperative	0	0	0	0	0	1	0	0	1	0	0	0	0	57	1	(4,10]	0	0	9	1	0	0	1	1	1	1	0	0	1	1		1	82
006-019	intervention	1	male	68	primary school or lower	rural cooperative	0	0	0	0	0	1	0	0	0	0	0	0	0	37	1	(4,10]	0	0	9	1	0	0	1	1	1	1	1	0	1			0	108
006-020	intervention	1	female	82	primary school or lower	rural cooperative	1	0	0	0	1	1	0	0	0	0	0	0	0	65	1	(4,10]	0	0	10	1	0	0	1	1	1	0	0	0	1			0	91
006-021	intervention	1	male	63	primary school or lower	urban resident	1	1	0	1	1	1	0	0	1	0	0	0	0	52	1	(0,4]	0	0	9	1	0	0	1	1	1	1	0	0	1			0	95
006-022	intervention	1	female	90	primary school or lower	urban resident	0	0	0	1	1	1	0	0	0	0	1	1	0	58	1	(4,10]	0	0	13	1	0	0	1	1	1	1	0	0	1			0	103
006-023	intervention	1	male	84	primary school or lower	urban resident	0	0	0	1	1	0	0	0	0	0	0	1	0	53	1	(0,4]	0	0	6	1	0	0	1	1	1	1	0	0	1			0	101
006-024	intervention	1	female	86	primary school or lower	urban resident	1	0	0	1	1	1	0	0	0	0	0	0	0	45	1	(4,10]	0	0	19	1	0	0	1	1	1	1	0	0	1	1		1	19
006-025	intervention	1	female	62	primary school or lower	urban resident	0	0	0	1	1	0	0	0	1	0	0	0	0	40	1	(4,10]	0	0	13	1	0	0	1	1	1	1	0	0	1			0	112
006-026	intervention	1	female	70	primary school or lower	urban resident	0	0	0	0	0	0	0	0	0	0	0	0	0	55	1	(4,10]	0	0	8	1	0	0	1	1	1	1	0	0	1			0	111
006-027	intervention	1	female	84	primary school or lower	self-paid	0	0	0	0	0	1	0	0	1	0	0	0	0	51	1	(4,10]	0	0	7	1	0	0	1	1	1	1	0	1	1			0	108
006-028	intervention	1	female	76	primary school or lower	urban resident	0	0	0	0	0	0	0	0	0	0	0	1	0	51	1	(4,10]	0	0	5	0	0	0	0	1	1	1	0	0	1	1		0	80
006-029	intervention	1	male	45	middle school	urban employee	0	0	0	0	0	0	0	0	0	0	0	0	0	36	1	(4,10]	0	0	12	1	0	1	1	1	1	1	0	0	1			0	104
006-030	intervention	1	male	76	primary school or lower	urban resident	1	0	1	1	1	0	0	0	0	0	0	1	0	47	1	(10,150]	0	0	5	0	0	0	0	1	1	1	0	1	1			0	172
006-031	intervention	1	female	80	primary school or lower	rural cooperative	0	0	0	0	0	0	0	0	0	0	0	0	0	40	1	(4,10]	0	0	10	0	0	0	0	1	1	1	0	0	1			0	105
006-032	intervention	1	male	83	primary school or lower	rural cooperative	0	1	0	1	1	1	0	0	0	0	0	0	0	52	1	(0,4]	0	0	8	0	0	0	0	1	1	1	0	0	1			0	97
006-033	intervention	1	male	65	primary school or lower	rural cooperative	0	0	0	0	0	0	0	0	1	0	0	0	0	62	1	(4,10]	0	0	5	0	0	0	0	0	1	1	0	0	1			0	94
006-034	intervention	1	female	71	primary school or lower	rural cooperative	0	0	0	1	1	1	0	0	0	0	0	0	0	54	1	(4,10]	0	0	7	1	0	0	1	1	0	0	0	0	1			0	143
006-035	intervention	1	female	69	primary school or lower	rural cooperative	0	0	0	1	1	0	0	0	0	0	0	0	0	42	1	(4,10]	0	0	8	0	1	0	1	1	1	1	0	0	1	1		1	25
006-036	intervention	1	male	83	primary school or lower	urban resident	0	0	0	0	0	0	0	0	1	0	0	0	0	38	1	(4,10]	0	0	5	1	0	0	1	1	1	1	0	0	1			0	173
006-037	intervention	1	female	74	primary school or lower	urban resident	0	1	0	1	1	1	0	0	1	0	0	1	0	44	1	(4,10]	0	0	11	0	0	0	0	1	1	1	0	1	1			0	NA
006-038	intervention	1	male	46	middle school	urban resident	0	0	0	0	0	1	0	0	0	0	0	0	0	31	1	(4,10]	0	0	12	1	0	0	1	1	1	1	1	0	1			0	193
006-039	intervention	1	female	66	primary school or lower	urban resident	0	0	0	1	1	0	0	0	0	0	0	0	0	52	1	(4,10]	0	0	11	0	0	0	0	1	0	0	0	0	1	1		1	168
006-040	intervention	1	male	60	primary school or lower	urban resident	0	0	0	1	1	0	0	0	1	1	0	0	0	52	1	(4,10]	0	0	5	1	0	0	1	1	1	1	0	0	1	1		1	154
006-041	intervention	1	male	71	middle school	urban resident	0	1	0	0	1	0	1	0	0	0	1	0	0	44	1	(4,10]	0	0	6	0	0	0	0	1	0	0	0	0	1	1		0	52
006-042	intervention	1	female	82	primary school or lower	urban employee	0	0	0	0	0	1	0	0	0	0	0	0	0		1	(4,10]	0	0	7	0	0	0	0	0	0	0	0	0	1	1		0	140
006-043	intervention	1	female	76	primary school or lower	urban employee	0	0	0	0	0	1	0	0	0	0	0	0	0	56	1	(4,10]	0	0	16	1	0	0	1	0	0	0	0	0	1			0	NA
006-044	intervention	1	female	52	middle school	urban employee	0	0	0	0	0	0	0	0	0	0	0	0	0	53	1	(4,10]	0	0	7	0	0	0	0	0	0	0	0	0	1	1		0	151
006-045	intervention	1	male	73	primary school or lower	urban employee	0	1	0	0	1	1	1	0	0	0	0	0	0		1	(4,10]	0	0	8	0	0	0	0	0	0	0	0	0	1	1		0	145
006-046	intervention	1	male	70	middle school	urban employee	0	0	0	0	0	0	0	0	0	0	0	0	0	56	1	(4,10]	0	0	7	0	1	0	1	0	1	1	0	0	1			0	97
006-047	intervention	1	male	63	primary school or lower	rural cooperative	1	0	0	0	1	0	1	0	0	0	0	0	0	29	1	(4,10]	0	0	13	0	0	0	0	1	1	1	0	0	1			0	105
006-048	intervention	1	male	89	primary school or lower	rural cooperative	0	0	0	0	0	1	0	0	0	0	0	0	0	30	1	(10,150]	0	0	15	0	0	0	0	0	1	1	0	1	1			0	105
006-049	intervention	1	female	88	primary school or lower	rural cooperative	0	0	0	0	0	0	0	0	0	0	0	0	0	51	1	(4,10]	0	0	11	0	0	0	0	0	1	1	0	0	1			0	108
006-050	intervention	1	male	89	primary school or lower	rural cooperative	1	0	0	0	1	0	0	0	0	0	1	0	0	52	1	(4,10]	0	0	7	0	0	0	0	0	1	1	0	1	1	1		0	103
006-051	intervention	1	male	69	primary school or lower	rural cooperative	0	0	0	0	0	0	0	0	0	0	0	0	0	51	1	(10,150]	0	0	6	0	0	0	0	1	1	1	0	0	1			0	96
006-052	intervention	1	male	75	middle school	urban employee	0	0	0	0	0	0	0	0	1	0	0	0	0	62	1	(0,4]	0	0	6	0	0	0	0	1	1	1	0	1	1			0	95
006-053	intervention	0	male	73	primary school or lower	rural cooperative	0	0	0	0	0	0	0	0	1	0	0	0	0	33	1	(4,10]	0	0	11	0	0	0	0	1	1	1	0	0	0		1	1	22
006-054	intervention	1	female	85	primary school or lower	rural cooperative	0	0	0	0	0	1	0	0	1	0	1	0	0	50	1	(4,10]	0	0	7	0	0	0	0	1	0	1	0	0	1			0	128
006-055	intervention	0	male	74	primary school or lower	rural cooperative	0	0	0	0	0	1	0	0	1	0	0	0	0	42	1	(4,10]	0	0	25									0	0		1	1	21
006-056	intervention	1	male	59	primary school or lower	rural cooperative	1	0	0	0	1	1	1	0	0	0	0	0	0	45	1	(10,150]	0	0	10	0	0	0	0	1	0	1	0	0	1	1		0	135
006-057	intervention	1	female	83	primary school or lower	rural cooperative	0	0	0	0	0	1	0	0	0	0	0	0	0	39		(4,10]	0	0	8	0	0	0	0	1	0	1	0	0	1			0	129
006-058	intervention	1	male	79	primary school or lower	rural cooperative	0	0	0	0	0	1	1	0	0	0	0	0	0	56	1	(4,10]	0	0	14	0	0	0	0	1	1	1	0	0	1			0	103
006-059	intervention	1	female	72	primary school or lower	rural cooperative	0	0	1	0	1	0	0	0	0	0	0	0	0	54	1	(4,10]	0	0	9	0	0	0	0	0	1	1	0	0	1			0	134
006-060	intervention	1	female	62	primary school or lower	rural cooperative	0	0	0	0	0	0	0	0	1	0	0	0	0	54	1	(4,10]	0	0	8	1	0	0	1	1	1	1	0	0	1			0	140
006-061	intervention	0	male	83	college	urban employee	0	0	0	0	0	0	0	0	0		0	1	0	43	1	(4,10]	0	0	28	0	0	0	0	0	0	0	0	1	1			0	NA
007-001	intervention	1	female	73	primary school or lower	urban resident	0	0	0	0	0	1	0	0	1	0	0	0	0	70	1	(10,150]	0	0	7	0	0	1	1	1	1	1	1	0	1			0	97
007-002	intervention	1	female	86	primary school or lower	rural cooperative	0	0	0	0	0	1	0	0	0	0	0	0	0	50	1	(4,10]	0	0	9	0	1	0	1	1	0	0	0	0	1			0	100
007-003	intervention	1	female	80	primary school or lower	rural cooperative	0	1	0	0	1	1	0	0	0	0	0	0	0	53	1	(4,10]	0	0	9	0	0	1	1	0	1	1	0	0	1			0	99
007-004	intervention	0	female	79	primary school or lower	rural cooperative	0	0	0	0	0	1	0	0	0	0	1	1	0	73	1	(4,10]	0	0	10	0	1	0	1	0	0	0	0	0	1			0	NA
007-005	intervention	0	male	75	primary school or lower	rural cooperative	0	0	0	0	0	0	1	0	0	0	0	0	0	57	1	(4,10]	1	1	25	0	0	0	0	0	0	0	0	1	1			0	NA
007-006	intervention	1	male	78	primary school or lower	rural cooperative	1	0	1	0	1	1	0	0	0	0	0	0	0	52	1	(4,10]	0	0	8	0	0	0	0	1	0	0	0	0	1			0	99
007-007	intervention	1	female	76	primary school or lower	rural cooperative	0	0	0	0	0	1	0	0	1	0	0	0	0	66	1	(4,10]	0	0	6	0	0	0	0	0	1	1	1	0	1			0	98
007-008	intervention	0	female	84	primary school or lower	rural cooperative	0	0	0	0	0	1	1	0	1	0	0	0	0	49	1	(10,150]	0	0	5	0	0	0	0	0	0	0	0	0	1			0	NA
007-009	intervention	1	male	82	primary school or lower	rural cooperative	0	0	0	0	0	1	0	0	0	0	1	0	0	45	1	(4,10]	0	0	6	0	1	0	1	0	1	1	0	0	1			0	98
007-010	intervention	1	female	70	primary school or lower	rural cooperative	1	1	0	0	1	0	1	0	0	0	1	0	0	38	1	(4,10]	0	0	7	0	0	1	1	1	1	1	0	1	1			0	97
007-011	intervention	1	female	57	middle school	rural cooperative	0	0	0	0	0	1	1	0	0	0	1	0	0	25	1	(10,150]	0	0	20	0	1	0	1	1	1	1	0	1	1			0	113
007-012	intervention	1	male	85	primary school or lower	urban employee	1	1	0	0	1	1	1	0	0	0	0	0	0	40	1	(4,10]	0	0	16	0	0	1	1	1	1	1	0	0	1			0	108
007-013	intervention	1	male	79	primary school or lower	rural cooperative	0	0	0	0	0	1	0	0	0	0	0	0	0	47	1	(4,10]	0	0	10	0	0	1	1	0	1	1	0	0	1			0	104
007-014	intervention	1	female	82	primary school or lower	rural cooperative	1	0	0	0	1	1	1	0	0	0	0	0	0	40	1	(10,150]	0	0	14	0	0	1	1	0	1	1	0	1	1		1	1	38
007-015	intervention	1	male	68	primary school or lower	rural cooperative	1	0	0	1	1	0	1	0	0	0	0	0	0	34	1	(4,10]	0	0	14	0	0	0	0	0	0	0	0	0	1			0	104
007-016	intervention	1	male	51	middle school	rural cooperative	0	0	0	0	0	1	1	0	1	0	0	0	0	35	1	(4,10]	0	0	8	0	0	1	1	1	1	1	1	0	1			0	101
007-017	intervention	1	female	71	primary school or lower	rural cooperative	0	0	0	1	1	1	0	0	1	0	0	0	0	58	1	(4,10]	0	0	9	0	1	0	1	0	0	0	0	0	1	1		1	85
007-018	intervention	1	male	73	middle school	rural cooperative	0	0	0	0	0	0	0	0	1	0	0	0	0	43	1	(4,10]	0	0	12	0	0	1	1	1	1	1	0	0	1			0	106
007-019	intervention	1	male	84	middle school	urban employee	0	0	0	1	1	1	0	0	0	0	0	0	0	68		(4,10]	0	0	12	1	0	0	1	0	1	1	0	0	1			0	106
007-020	intervention	0	male	81	primary school or lower	rural cooperative	1	0	0	1	1	1	1	0	0	0	0	0	0	61	1	(10,150]	1	1	13	0	0	0	0	0	0	0	0	1	1			0	NA
007-021	intervention	1	female	63	primary school or lower	rural cooperative	0	0	0	0	0	0	0	0	1	0	0	0	0	36	1	(4,10]	0	0	8	0	0	1	1	0	1	1	0	0	1			0	101
007-022	intervention	1	female	83	primary school or lower	rural cooperative	0	0	0	0	0	0	0	0	0	0	0	0	0	51	1	(4,10]	0	0	5	0	1	0	1	0	1	1	0	0	1			0	98
007-023	intervention	1	female	71	primary school or lower	rural cooperative	1	1	0	0	1	1	1	0	0	0	1	0	0	51	1	(10,150]	0	0	10	0	0	1	1	1	0	0	0	0	1			0	101
007-024	intervention	1	female	43	middle school	rural cooperative	0	0	0	0	0	1	0	0	0	0	0	0	0	37	1	(4,10]	0	0	8	0	0	1	1	1	1	1	0	0	1	1		1	35
007-025	intervention	1	female	67	primary school or lower	rural cooperative	0	0	0	0	0	1	0	0	0	0	0	0	0	42	1	(4,10]	0	0	12	1	0	0	1	0	1	1	0	0	1			0	105
007-026	intervention	1	female	80	primary school or lower	rural cooperative	0	0	0	0	0	1	0	0	0	0	0	0	0	66	1	(4,10]	0	0	14	0	0	1	1	0	1	1	0	0	1	1		0	106
007-027	intervention	1	male	64	middle school	urban employee	0	0	0	0	0	0	0	0	0	0	0	0	0	45	1	(10,150]	0	0	10	0	0	1	1	1	1	1	0	0	1			0	101
007-028	intervention	1	female	79	primary school or lower	rural cooperative	1	0	0	1	1	1	1	0	1	0	0	0	0	49	1	(4,10]	0	0	9	0	0	0	0	1	1	1	1	0	1			0	101
007-029	intervention	1	female	70	primary school or lower	rural cooperative	0	0	0	0	0	1	1	0	0	0	0	0	0	60	1	(4,10]	0	0	7	0	0	0	0	0	1	1	0	0	1			0	101
007-030	intervention	1	female	37	primary school or lower	rural cooperative	0	0	0	0	0	0	0	0	0	0	0	0	0	64		(4,10]	0	0	4	0	0	0	0	1	1	1	0	0	1			0	97
007-031	intervention	1	male	68	primary school or lower	rural cooperative	0	0	0	0	0	1	1	0	1	0	0	0	0	52	1	(4,10]	0	0	5	1	0	0	1	1	1	1	1	0	1			0	98
007-032	intervention	1	female	84	primary school or lower	rural cooperative	0	0	0	0	0	1	1	0	1	0	0	0	0	未测出	1	(4,10]	0	0	8	0	0	0	0	1	1	1	0	0	1	1		1	13
007-033	intervention	1	male	93	middle school	rural cooperative	0	0	0	0	0	0	0	0	0	0	0	0	0	65	1	(4,10]	0	0	8	0	0	0	0	0	1	1	0	1	1	1	1	1	38
007-034	intervention	1	male	73	primary school or lower	rural cooperative	0	0	0	0	0	1	0	0	0	0	0	0	0	42	1	(4,10]	0	0	2	0	0	1	1	0	1	0	0	0	1	1	1	1	40
007-035	intervention	1	male	62	middle school	rural cooperative	0	0	0	0	0	0	1	0	0	0	0	0	0	35	1	(4,10]	0	0	7	0	0	1	1	1	1	1	1	0	1	1		0	99
007-036	intervention	1	male	76	middle school	urban employee	0	0	0	0	0	1	0	1	1	0	1	0	0	62	1	(4,10]	0	0	8	0	1	0	1	1	1	1	1	0	1			0	99
007-037	intervention	1	female	84	primary school or lower	rural cooperative	0	0	0	0	0	0	0	0	0	0	0	0	0	70	1	(4,10]	0	0	7	0	0	0	0	0	0	1	0	0	1			0	98
007-038	intervention	1	male	75	primary school or lower	rural cooperative	0	0	0	0	0	1	0	0	1	0	0	0	0	65	1	(4,10]	0	0	14	0	0	1	1	1	1	1	0	1	1			0	104
007-039	intervention	1	female	85	primary school or lower	rural cooperative	1	0	0	0	1	1	1	0	0	0	0	0	0	52	1	(4,10]	0	0	14	0	0	0	0	1	1	1	0	1	1			0	104
007-040	intervention	1	male	37	middle school	rural cooperative	0	0	0	1	1	0	0	0	0	0	0	0	0	22	1	(4,10]	0	0	3	0	0	1	1	1	1	1	0	0	1	1		1	82
007-041	intervention	1	male	52	primary school or lower	rural cooperative	0	0	0	0	0	1	0	0	0	0	0	0	0	28	1	(10,150]	0	0	8	0	0	1	1	1	1	1	0	0	1			0	102
007-042	intervention	1	female	77	primary school or lower	rural cooperative	0	0	0	0	0	0	0	0	1	0	0	0	0	56	1	(4,10]	0	0	7	0	0	0	0	0	1	1	1	0	1			0	101
007-043	intervention	1	female	74	primary school or lower	rural cooperative	0	0	0	0	0	1	0	0	0	0	0	0	0	65	1	(10,150]	0	0	10	0	0	1	1	0	1	1	0	0	1			0	101
007-044	intervention	1	female	85	primary school or lower	rural cooperative	0	0	0	0	0	1	0	0	1	0	0	0	0	52	1	(4,10]	0	0	5	0	1	0	1	0	1	1	0	0	1			0	98
007-045	intervention	1	female	69	primary school or lower	rural cooperative	0	0	0	0	0	0	0	0	0	0	0	0	0	50	1	(4,10]	0	0	11	0	0	1	1	0	1	1	0	0	1			0	99
007-046	intervention	1	male	72	primary school or lower	rural cooperative	1	0	0	0	1	1	0	0	1	0	1	0	0	31	1	(4,10]	1	1	8	0	0	1	1	1	1	1	0	1	1			0	99
007-047	intervention	1	male	48	primary school or lower	rural cooperative	0	0	0	0	0	1	0	0	0	0	0	0	0	30	1	(4,10]	0	0	17	0	0	1	1	1	1	1	0	0	1			0	106
007-048	intervention	1	female	55	primary school or lower	rural cooperative	0	0	0	0	0	0	0	0	1	0	0	0	0	60	1	(0,4]	0	0	6	0	0	0	0	1	1	1	0	0	1			0	97
007-049	intervention	0	male	86	college	urban employee	1	1	0	0	1	1	1	0	1	0	0	0	0	55	1	(10,150]	0	0	21	0	0	0	0	0	0	0	0	1	0		1	1	21
007-050	intervention	1	male	79	middle school	rural cooperative	0	1	0	0	1	0	1	0	1	0	0	0	0	62	1	(4,10]	0	0	10	1	0	0	1	0	1	1	0	0	1			0	97
007-051	intervention	1	female	80	middle school	rural cooperative	1	0	0	0	1	1	0	0	0	0	0	0	0	65	1	(0,4]	0	0	7	0	0	0	0	0	0	0	0	0	1			0	97
007-052	intervention	1	male	66	middle school	rural cooperative	0	0	0	0	0	0	0	0	0	0	0	0	0	35	1	(4,10]	0	0	10	0	0	1	1	1	1	1	0	0	1			0	97
007-053	intervention	1	male	82	middle school	rural cooperative	0	0	0	0	0	0	0	0	0	0	0	0	0	48	1	(4,10]	0	0	7	0	0	1	1	0	1	1	0	0	1			0	96
007-054	intervention	1	female	89	primary school or lower	rural cooperative	1	0	0	0	1	0	0	0	0	0	0	0	0	62		(4,10]	0	0	5	1	0	0	1	1	1	1	0	0	1	1		1	66
008-001	control	0	male	81	primary school or lower	rural cooperative	0	0	0	0	0	1	0	1	0	0	0	0	1	61	1	(4,10]	0	0	6	0	1	0	1	1	1	1	0	0	1			0	128
008-002	control	0	male	67	middle school	rural cooperative	0	0	0	0	0	0	0	0	1	0	0	1	0	29	1	(4,10]	0	0	9	0	1	0	1	1	1	1	0	1	1			1	22
008-003	control	0	male	80	primary school or lower	rural cooperative	0	0	0	0	0	1	0	0	0	0	0	0	0	52	1	(4,10]	1	1	17	0	0	0	0	0	1	1	0	1	1			0	109
008-004	control	0	male	78	middle school	rural cooperative	0	0	0	0	0	0	0	0	0	0	0	1	0	73	1	(4,10]	0	0	8						1	1		1	1			0	104
008-005	control	0	male	33	middle school	rural cooperative	0	0	0	0	0	1	0	1	0	0	0	0	0	30	1	(4,10]	0	0	8	0	0	1	1	1	1	1	1	0	1			0	99
008-006	control	0	female	67	middle school	rural cooperative	0	0	0	0	0	1	0	1	0	0	0	1	0	63	1	(4,10]	0	0	21	0	1	0	1	0	1	1	0	1	1			0	118
008-007	control	0	female	54	middle school	rural cooperative	0	0	0	0	0	1	0	0	0	0	0	1	0	33	1	(4,10]	0	0	16	0	0	0	0	0	1	1	0	0	1			0	106
008-008	control	0	male	83	middle school	rural cooperative	0	0	0	0	0	1	0	0	0	0	0	0	0	32	1	(4,10]	0	0	10	0	1	0	1	1	1	1	0	1	1			0	101
008-009	control	0	male	78	middle school	urban employee	0	0	0	0	0	1	1	0	1	0	1	1	0	55	1	(4,10]	0	0	13	1	1	0	1	0	1	0	0	0	1			0	112
008-010	control	0	male	52	middle school	rural cooperative	0	0	0	0	0	1	0	0	1	0	0	0	0	60	1	(4,10]	0	0	12	0	1	0	1	1	1	1	1	0	1			0	118
008-011	control	0	female	76	middle school	rural cooperative	0	1	0	1	1	1	1	0	0	0	0	1	0	54	1	(10,150]	0	0	11	0	1	0	1	1	1	1	1	1	1			0	108
008-012	control	0	female	78	primary school or lower	rural cooperative	0	0	0	0	0	0	1	0	0	0	0	1	0	38	1	(4,10]	0	0	13	0	0	0	0	0	1	1	0	1	1			0	101
008-013	control	0	male	60	middle school	rural cooperative	0	0	0	0	0	0	0	0	0	0	0	0	0	60	1	(4,10]	0	0	5	0	1	0	1	1	1	1	1	1	1			0	97
008-014	control	0	female	81	primary school or lower	rural cooperative	0	0	0	0	0	0	0	0	1	0	0	1	0	61		(4,10]	0	0	14						1	1		1	1			0	105
008-015	control	0	female	41	middle school	rural cooperative	0	0	0	0	0	1	1	0	0	0	0	0	0	48	1	(4,10]	1	1	9	1	0	0	1	1	1	1	1	1	1			1	0
008-016	control	0	female	85	primary school or lower	rural cooperative	0	0	0	0	0	1	1	0	0	0	0	0	0	64	1	(10,150]	0	0	10	0	1	0	1	1	1	1	0	1	1			0	136
008-017	control	0	male	28	middle school	rural cooperative	1	0	0	1	1	0	0	0	0	0	0	0	0	37	1	(4,10]	0	0	11			1	1	1	1	1	1	0	1			0	104
008-018	control	0	male	89	middle school	rural cooperative	0	1	0	0	1	1	0	0	0	0	1	1	0	59	1	(4,10]	0	0	9	0	1	0	1	0	1	1	0	1	1			0	100
008-019	control	0	male	49	middle school	rural cooperative	0	0	0	0	0	1	1	1	1	0	1	1	0	44	1	(4,10]	0	0	12	0	1	0	1	0	0	1	0	1	1			1	0
008-020	control	0	female	74	middle school	rural cooperative	0	1	0	0	1	1	0	0	0	0	0	1	0	57		(4,10]	0	0	10	1	1	0	1	0	1	1	0	1	1			0	104
008-021	control	0	male	74	primary school or lower	rural cooperative	0	0	0	0	0	0	0	0	1	0	1	0	0	46	1	(10,150]	0	0	13	1	0	0	1	1	1	1	0	1	1			0	103
008-022	control	0	female	68	primary school or lower	rural cooperative	0	0	0	0	0	1	0	0	1	0	0	0	0	47	1	(4,10]	0	0	12	1	0	0	1	1	1	1	1	0	1			1	52
008-023	control	0	male	43	middle school	rural cooperative	0	0	0	0	0	1	0	0	0	0	0	0	0	32	1	(10,150]	1	1	11	0	1	0	1	1	1	1	1	1	1			0	75
008-024	control	0	male	51	middle school	rural cooperative	0	0	0	0	0	1	0	0	1	0	0	0	0	46	1	(4,10]	0	0	12	0	1	0	1	1	1	1	1	1	1			0	113
008-025	control	0	female	73	primary school or lower	rural cooperative	0	0	0	0	0	0	1	0	0	0	0	0	0	56		(10,150]	0	0	23	0	0	0	0	1	1	1	1	0	1			0	110
008-026	control	0	male	72	middle school	urban employee	1	0	1	1	1	1	1	1	0	0	1	0	0	33	1	(4,10]	0	0	10	1	0	0	1	1	1	1	1	0	1	1		1	41
008-038	control	0	female	76	primary school or lower	rural cooperative	0	0	0	0	0	1	1	0	0	0	1	1	0	42	1	(4,10]	0	0	8	0	1	0	1	1	1	1	0	1	1	1		1	13
008-039	control	0	male	80	middle school	rural cooperative	0	0	0	0	0	1	1	0	0	0	0	1	0	70	1	(4,10]	0	0	16	0	0	0	0	0	0	0	1	1	1			0	111
008-040	control	0	female	67	middle school	rural cooperative	0	1	0	0	1	1	1	0	0	0	0	0	0	72	1	(4,10]	0	0	15	1	1	0	1	0	1	0	0	1	1			0	108
008-041	control	0	female	67	middle school	rural cooperative	0	1	0	1	1	1	1	0	1	0	0	1	0	60	1	(4,10]	0	0	11	0	1	0	1	1	1	1	0	1	1			0	104
008-042	control	0	female	63	middle school	rural cooperative	0	0	0	1	1	0	1	0	0	0	0	0	0	46	1	(4,10]	0	0	7	0	0	1	1	1	1	1	0	0	1			0	103
008-043	control	0	female	45	middle school	rural cooperative	0	0	1	1	1	1	0	0	0	0	0	0	0	57	1	(4,10]	0	0	9	1	0	0	1	1	1	1	0	0	1			0	83
008-044	control	0	male	74	middle school	rural cooperative	0	0	0	0	0	0	0	0	0	0	0	0	0	51	1	(4,10]	0	0	10	0	0	0	0	1	1	1	0	1	1			1	56
008-045	control	0	female	77	middle school	rural cooperative	0	0	0	0	0	0	0	0	1	0	0	1	0	51	1	(4,10]	0	0	10	0	0	0	0	1	1	1	0	0	1			0	100
008-046	control	0	male	62	middle school	rural cooperative	0	0	0	0	0	1	0	0	0	0	1	1	0		1	(4,10]	0	0	10	0	1	0	1	0	1	1	0	1	1			0	100
008-047	control	0	female	74	primary school or lower	rural cooperative	0	0	0	0	0	1	1	0	0	0	0	1	0		1	(4,10]	0	0	8	0	0	0	0	0	1	1	0	0	1			0	129
008-048	control	0	male	75	middle school	self-paid	0	0	0	1	1	1	1	0	0	0	0	0	0	71		(4,10]	0	0	15	1	1	0	1	0	0	0	0	1	1			0	106
008-049	control	0	female	68	middle school	rural cooperative	0	0	0	0	0	1	1	0	0	0	0	0	0	42	1	(4,10]	0	0	9	0	1	0	1	0	1	1	0	0	1			0	100
008-050	control	0	female	82	primary school or lower	rural cooperative	0	0	0	1	1	1	0	0	0	0	0	0	0	52	1		0	0	13	0	1	0	1	1	1	1	0	0	1			0	121
008-051	control	0	male	74	middle school	rural cooperative	1	0	0	0	1	0	1	0	0	0	0	0	0	50	1	(4,10]	0	0	9	0	0	0	0	0	1	1	0	0	1			0	100
008-052	control	0	female	49	middle school	rural cooperative	0	0	0	0	0	0	0	0	0	0	1	0	0	75	1	(0,4]	0	0	6	0	0	0	0	0	1	0	0	0	1			0	90
008-053	control	0	male	77	middle school	rural cooperative	0	0	0	0	0	0	0	0	0	0	0	1	0	27	1	(10,150]	0	0	16	0	1	0	1	1	1	1	0	1	1	1		1	24
008-054	control	0	female	74	middle school	rural cooperative	0	0	0	0	0	1	1	0	1	0	0	1	0	61	1	(0,4]	0	0	9	0	1	0	1	1	1	1	0	0	1			0	101
008-055	control	0	female	74	middle school	rural cooperative	0	0	0	0	0	1	0	1	0	0	0	1	0	71		(4,10]	0	0	9	0	1	0	1	0	1	1	0	1	1			0	101
008-056	control	0	male	49	middle school	rural cooperative	0	0	0	0	0	1	1	0	0	0	0	0	0	30	1	(4,10]	0	0	16	1	0	1	1	1	1	1	1	0	1			1	0
008-057	control	0	female	84	middle school	rural cooperative	0	0	0	0	0	1	0	0	0	0	0	0	0	68	1	(10,150]	0	0	10	0	1	0	1	1	1	1	0	1	1			0	105
008-058	control	0	male	67	middle school	rural cooperative	1	1	0	0	1	1	0	0	0	0	0	1	0	70	1	(4,10]	0	0	9	0	0	0	0	1	1	1	0	1	1	1	1	1	20
008-059	control	0	male	68	middle school	rural cooperative	1	0	0	0	1	0	0	0	0	0	0	1	0	-	1	(4,10]	0	0	2	0	0	0	0	1	1	1	0	1	0		1	1	2
009-001	control	0	female	72	primary school or lower	rural cooperative	0	0	0	0	0	1	0	0	0	0	0	0	0	69	1	(10,150]	0	0	9	0	0	0	0	1	1	1	0	0	1			0	101
009-002	control	0	female	73	primary school or lower	rural cooperative	0	0	0	0	0	1	0	0	0	1	0	0	0	56	1	(0,4]	1	1	11	0	0	1	1	1	1	1	0	0	1	1		1	46
009-003	control	0	male	81	middle school	rural cooperative	0	0	0	0	0	1	0	0	1	0	0	0	0	26	1	(4,10]	0	0	13	1	0	0	1	1	1	1	1	0	1			0	113
009-004	control	0	female	70	primary school or lower	rural cooperative	0	0	0	0	0	1	0	0	0	0	0	0	0	42	1	(4,10]	0	0	6	0	0	0	0	0	0	1	0	0	1			0	106
009-005	control	0	male	53	primary school or lower	rural cooperative	0	0	0	0	0	0	0	0	0	0	0	1	0	32	1	(4,10]	0	0	4	0	0	1	1	0	1	1	1	1	1			0	104
009-006	control	0	male	70	primary school or lower	rural cooperative	0	0	0	0	0	1	0	0	1	0	0	0	0	64	1	(4,10]	0	0	20	0	1	0	1	1	1	1	0	0	1	1		1	55
009-007	control	0	male	51	primary school or lower	rural cooperative	0	0	0	0	0	0	0	0	1	1	0	0	0	26	1	(4,10]	0	0	6	1	0	0	1	1	1	1	0	0	1			0	103
009-008	control	0	female	49	primary school or lower	rural cooperative	0	0	0	0	0	0	0	0	0	0	0	0	0	25	1	(4,10]	0	0	12	1	0	0	1	1	1	1	1	0	1			0	107
009-009	control	0	female	59	primary school or lower	rural cooperative	0	0	0	0	0	0	0	0	0	0	0	0	0	27	1	(10,150]	0	0	9	0	0	1	1	0	1	1	0	0	1			0	99
009-010	control	0	male	78	primary school or lower	rural cooperative	0	0	0	0	0	0	1	0	0	0	1	0	0	39	1	(0,4]	0	0	13	0	0	0	0	1	0	0	0	0	1			0	110
009-011	control	0	male	58	primary school or lower	rural cooperative	0	1	0	1	1	1	1	0	0	0	0	0	0	34	1	(4,10]	0	0	10	0	1	0	1	0	1	1	0	0	1			0	102
009-012	control	0	female	48	middle school	rural cooperative	0	0	0	0	0	0	0	0	0	0	0	1	0	62	1	(4,10]	0	0	6	0	0	0	0	1	1	1	0	0	1			0	104
009-013	control	0	male	77	primary school or lower	rural cooperative	0	0	0	0	0	1	1	0	0	0	1	1	0	66	1	(4,10]	0	0	10	0	1	0	1	1	1	1	0	0	1			0	104
009-014	control	0	male	75	primary school or lower	rural cooperative	0	0	0	0	0	1	0	0	0	0	1	0	0	31	1	(0,4]	0	0	10	0	1	0	1	0	1	1	0	0	1			0	108
009-015	control	0	male	42	college	urban employee	0	0	0	0	0	1	0	0	0	0	0	0	0	33		(10,150]	0	0	9	0	0	1	1	1	1	1	0	0	1			0	107
009-016	control	0	male	66	primary school or lower	rural cooperative	0	0	0	0	0	1	0	0	0	0	0	0	0	32	1	(4,10]	0	0	8	0	1	0	1	1	1	1	0	0	1			0	102
009-017	control	0	female	34	middle school	rural cooperative	1	1	0	0	1	0	0	0	0	1	0	0	0	53	1	(10,150]	0	0	23	1	0	0	1	1	1	1	0	0	1			0	118
009-018	control	0	female	87	primary school or lower	rural cooperative	0	0	0	0	0	0	0	0	0	0	0	1	0	46	1	(4,10]	0	0	10	0	0	0	0	0	1	1	0	0	1			0	100
009-019	control	0	female	69	primary school or lower	rural cooperative	0	0	0	0	0	1	0	0	0	0	0	1	0	68	1	(4,10]	0	0	11	0	0	0	0	0	1	1	0	0	1	1		1	110
009-020	control	0	female	87	primary school or lower	urban resident	0	0	0	0	0	0	0	0	1	0	0	1	0	37	1	(4,10]	0	0	9	1	0	0	1	1	1	1	0	0	1			0	107
009-021	control	0	female	67	primary school or lower	rural cooperative	0	0	0	0	0	0	0	0	0	0	0	0	0	44	1	(4,10]	0	0	9	0	0	0	0	0	1	0	0	0	1			0	107
009-022	control	0	male	62	primary school or lower	rural cooperative	0	0	0	0	0	1	1	0	0	0	0	1	0	62	1	(10,150]	0	0	25	0	0	0	0	0	0	0	0	1	1		1	1	28
009-023	control	0	male	76	primary school or lower	rural cooperative	0	0	0	0	0	0	0	0	0	0	0	1	0	46	1	(10,150]	0	0	10	0	0	0	0	0	1	1	0	1	1	1		1	64
009-024	control	0	female	85	primary school or lower	rural cooperative	0	0	0	0	0	1	0	0	1	0	0	1	0		1	(4,10]	0	0	10	0	0	0	0	0	0	0	0	1	1			0	100
009-025	control	0	male	73	primary school or lower	rural cooperative	0	0	0	0	0	1	0	0	1	0	0	0	0	37	1	(4,10]	0	0	12	0	0	1	1	0	1	1	0	0	1			0	107
009-026	control	0	male	78	primary school or lower	rural cooperative	0	0	0	1	1	0	0	0	0	0	0	0	0		1	(4,10]	0	0	6	0	0	0	0	1	1	1	0	1	1			0	99
009-027	control	0	male	46	primary school or lower	rural cooperative	0	0	0	1	1	1	1	0	0	0	1	0	0	34	1	(4,10]	0	0	5	0	0	0	0	1	1	1	0	0	1			0	101
009-028	control	0	male	77	primary school or lower	rural cooperative	0	0	0	0	0	1	0	0	0	0	0	0	0	34	1	(4,10]	0	0	9	0	0	0	0	0	1	1	0	0	1			0	100
009-029	control	0	male	74	primary school or lower	rural cooperative	0	0	0	0	0	1	1	0	0	0	0	0	0	48	1	(4,10]	0	0	12	1	0	0	1	1	1	1	0	0	1			0	108
009-030	control	0	female	68	primary school or lower	rural cooperative	0	0	0	0	0	1	0	0	0	0	1	0	0	40	1	(0,4]	0	0	12	1	0	0	1	0	1	0	1	0	1	1		1	93
009-031	control	0	male	51	primary school or lower	rural cooperative	0	0	0	0	0	0	0	0	0	0	0	0	0	66	1	(10,150]	0	0	15	0	0	0	0	1	1	1	0	0	1	1		1	79
009-032	control	0	male	79	primary school or lower	rural cooperative	0	0	0	1	1	0	0	0	0	0	0	0	0	29	1	(4,10]	0	0	15	0	0	1	1	0	1	1	0	0	1	1		1	101
009-033	control	0	male	66	primary school or lower	rural cooperative	0	0	0	0	0	1	0	0	1	0	0	1	0	43	1	(4,10]	0	0	17	0	0	0	0	0	1	1	0	1	1			0	112
009-034	control	0	male	84	primary school or lower	rural cooperative	0	0	0	0	0	0	0	0	0	0	0	1	0	54	1	(10,150]	0	0	15	0	0	0	0	0	1	0	1	0	1		1	1	40
009-035	control	0	male	61	primary school or lower	rural cooperative	0	0	0	0	0	0	0	0	0	0	1	0	0	20	1	(4,10]	0	0	5	0	0	1	1	0	1	1	0	0	1			0	104
009-036	control	0	male	81	primary school or lower	rural cooperative	0	0	0	1	1	0	0	0	0	0	1	0	0	46	1	(4,10]	0	0	20	1	0	0	1	0	1	1	0	1	1	1		1	54
009-037	control	0	female	90	primary school or lower	rural cooperative	1	0	0	0	1	0	0	0	0	0	0	0	0	40		(4,10]	0	0	25	0	0	0	0	0	1	1	0	0	1		1	1	39
009-038	control	0	female	75	primary school or lower	rural cooperative	0	1	0	1	1	0	0	0	1	0	0	1	0	56	1	(10,150]	0	0	10	0	0	0	0	0	1	1	1	1	1	1		1	98
009-039	control	0	female	61	primary school or lower	rural cooperative	0	1	0	1	1	1	1	0	0	0	1	0	0	73	1	(10,150]	0	0	12	0	0	0	0	0	0	0	0	0	1		1	1	83
009-040	control	0	male	50	primary school or lower	rural cooperative	0	0	0	0	0	0	0	0	0	0	0	0	0	60	1	(4,10]	0	0	7	0	0	1	1	1	1	0	1	0	1			0	100
009-041	control	0	male	82	primary school or lower	rural cooperative	0	0	0	0	0	1	0	0	0	0	1	0	0	51	1	(10,150]	0	0	30	0	0	1	1	0	1	1	1	1	1	1		1	124
010-001	control	0	female	72	primary school or lower	rural cooperative	0	0	0	0	0	0	0	0	1	1	0	0	0	55	1	(0,4]	0	0	8	1	0	0	1	0	1	1	0	0	1			0	70
010-002	control	0	female	76	primary school or lower	rural cooperative	0	0	0	0	0	1	0	0	1	0	1	0	0	51	1	(4,10]	0	0	8	0	0	0	0	1	0	1	0	0	1			0	98
010-003	control	0	male	51	college	urban employee	1	1	0	0	1	1	1	0	1	0	0	0	0	28	1	(4,10]	0	0	9	1	0	0	1	1	1	1	0	0	1			0	101
010-004	control	0	male	70	middle school	rural cooperative	0	0	0	0	0	0	0	0	1	0	0	0	0	54	1	(0,4]	0	0	4	0	0	0	0	1	0	1	0	0	1			0	94
010-005	control	0	male	77	primary school or lower	rural cooperative	0	0	0	0	0	0	0	0	1	0	0	1	0	55	1	(4,10]	0	0	7	0	0	0	0	1	1	1	0	1	1			0	97
010-006	control	0	male	78	primary school or lower	urban resident	0	0	0	0	0	0	0	0	1	0	0	0	0	59	1	(4,10]	0	0	9	1	0	0	1	1	1	0	0	0	1			0	42
010-007	control	0	female	89	primary school or lower	urban resident	0	0	0	0	0	1	0	1	0	0	0	0	0	67	1	(4,10]	0	0	8	0	0	0	0	1	0	1	0	0	1			0	101
010-008	control	0	male	66	primary school or lower	urban resident	0	0	0	0	0	0	0	0	0	0	0	0	0	27	1	(4,10]	0	0	9	1	0	0	1	1	1	1	0	0	1			0	104
010-009	control	0	female	77	primary school or lower	urban resident	0	0	0	0	0	1	0	0	0	0	0	0	0	39	1		0	0	11	0	1	0	1	1	1	1	0	0	1			0	134
010-010	control	0	male	69	middle school	rural cooperative	0	0	0	0	0	1	1	0	0	0	1	1	0	52	1	(4,10]	0	0	8	0	0	0	0	1	0	1	0	0	1			0	98
010-011	control	0	female	76	primary school or lower	rural cooperative	1	0	0	1	1	1	0	0	0	0	1	0	0		1	(4,10]	0	0	5	0	0	0	0	1	1	1	0	0	1			0	95
010-012	control	0	male	46	middle school	rural cooperative	0	0	0	0	0	0	0	0	0	0	0	1	0		1	(4,10]	0	0	5	0	0	0	0	0	1	1	0	0	1			0	99
010-013	control	0	male	68	primary school or lower	rural cooperative	0	0	0	0	0	0	0	0	0	0	0	1	0	59	1	(10,150]	0	0	9	0	0	0	0	1	1	1	0	1	1			0	99
010-014	control	0	female	88	primary school or lower	rural cooperative	0	0	0	0	0	1	0	0	0	0	0	0	0		1	(4,10]	0	0	14	0	0	0	0	1	1	1	0	0	1			0	104
010-015	control	0	female	55	middle school	rural cooperative	0	0	0	0	0	1	0	0	1	0	0	0	0	39	1	(4,10]	0	0	5	0	0	1	1	1	1	1	0	0	1			0	95
010-016	control	0	male	92	primary school or lower	rural cooperative	0	0	0	0	0	1	0	0	0	0	0	0	0	52	1	(4,10]	0	0	8	0	0	0	0	0	1	1	0	1	1			0	98
010-017	control	0	female	75	primary school or lower	urban resident	0	0	0	0	0	0	0	0	0	0	0	0	0	35	1	(4,10]	0	0	8	0	0	0	0	0	1	1	0	0	1			0	104
010-018	control	0	female	87	primary school or lower	rural cooperative	0	0	0	0	0	0	0	0	0	0	0	0	0		1	(4,10]	0	0	13	0	0	0	0	1	1	1	0	1	1			0	100
010-019	control	0	female	79	primary school or lower	urban resident	0	0	0	0	0	0	0	0	1	0	0	1	0	44	1	(4,10]	0	0	9	0	0	0	0	0	1	1	0	1	1			0	111
010-020	control	0	male	78	primary school or lower	rural cooperative	0	0	0	0	0	0	0	0	0	0	0	0	0	44	1	(4,10]	0	0	4	1	0	0	1	1	1	1	0	1	1			0	102
010-021	control	0	male	89	middle school	urban employee	0	0	0	0	0	1	0	0	1	0	0	0	0	54	1	(4,10]	0	0	3	1	0	0	1	1	1	1	0	0	1			0	93
010-022	control	0	female	49	middle school	urban resident	0	0	0	0	0	1	0	0	0	0	0	0	0	39	1	(4,10]	0	0	9	0	1	0	1	1	1	1	0	0	1			0	104
010-023	control	0	female	72	primary school or lower	urban resident	0	0	0	0	0	0	0	0	0	0	0	1	0		1	(4,10]	0	0	7	1	0	0	1	0	1	1	0	1	1			0	140
010-024	control	0	female	46	primary school or lower	rural cooperative	0	0	0	0	0	1	0	0	0	0	0	0	0	25	1	(10,150]	0	0	8	0	0	0	0	0	0	1	0	1	1			0	90
010-025	control	0	male	84	primary school or lower	rural cooperative	1	0	0	0	1	0	0	0	0	0	0	0	0		1	(4,10]	0	0	8	0	0	0	0	0	1	1	0	0	1			0	107
010-026	control	0	female	68	primary school or lower	urban resident	0	0	0	0	0	0	1	0	1	0	0	0	0	63	1	(4,10]	0	0	19	1	0	0	1	1	1	1	0	1	1			0	104
010-027	control	0	male	86	primary school or lower	urban resident	0	0	0	0	0	0	0	0	1	0	0	0	0	31	1	(4,10]	0	0	9	0	0	0	0	1	1	1	0	0	1			0	98
010-028	control	0	female	64	primary school or lower	urban employee	0	0	0	0	0	0	0	0	0	0	1	0	0	28	1	(4,10]	0	0	12	0	0	0	0	1	1	1	1	0	1	1		1	31
010-029	control	0	male	71	middle school	rural cooperative	1	0	0	0	1	1	0	0	0	0	1	0	0		1	(4,10]	0	0	8	0	1	0	1	1	1	1	0	0	1		1	1	14
010-030	control	0	male	77	middle school	rural cooperative	0	0	0	0	0	0	0	0	1	0	1	0	0	53	1	(4,10]	0	0	12	0	0	0	0	1	1	1	0	0	1	1		1	100
010-031	control	0	female	53	middle school	rural cooperative	0	0	0	0	0	0	1	1	0	0	1	0	0	29	1	(4,10]	0	0	9	1	0	0	1	1	1	1	0	0	1			0	97
010-032	control	0	female	76	primary school or lower	rural cooperative	0	0	0	1	1	0	1	0	0	0	1	0	0	36	1	(4,10]	0	0	17	0	0	0	0	1	0	1	0	0	1	1	1	1	34
010-033	control	0	female	77	primary school or lower	rural cooperative	0	0	0	0	0	0	0	0	0	0	0	0	0	33	1	(10,150]	0	0	10	1	0	0	1	1	1	1	0	1	1		1	1	87
010-034	control	0	male	82	middle school	urban employee	0	0	0	0	0	0	0	0	0	0	0	1	0	63	1	(4,10]	0	0	9	0	0	0	0	1	0	1	0	1	1			0	102
010-035	control	0	female	46	middle school	rural cooperative	0	0	0	0	0	1	0	0	0	0	0	0	0		1	(4,10]	0	0	6	0	0	0	0	0	1	1	0	0	1			0	96
010-036	control	0	female	80	primary school or lower	rural cooperative	0	0	0	0	0	0	0	0	1	0	1	0	1		1	(4,10]	0	0	6	0	1	0	1	1	1	1	0	0	1	1		1	28
010-037	control	0	male	74	primary school or lower	rural cooperative	1	0	0	0	1	0	0	0	0	0	0	1	0		1	(4,10]	0	0	6	0	0	1	1	1	1	1	0	0	1	1		1	22
010-038	control	0	male	65	primary school or lower	rural cooperative	0	0	0	0	0	0	0	0	0	0	0	0	0	60	1	(4,10]	0	0	14	0	0	0	0	0	1	1	1	0	1			0	45
010-039	control	0	female	73	primary school or lower	rural cooperative	0	0	0	0	0	1	1	0	1	0	0	0	0	32	1	(4,10]	0	0	9	0	0	0	0	1	1	1	0	0	1			0	90
010-040	control	0	female	76	primary school or lower	rural cooperative	0	0	0	0	0	1	0	0	0	0	1	0	0	38	1	(4,10]	0	0	12	0	0	0	0	1	1	1	0	0	1			0	40
010-041	control	0	female	65	primary school or lower	rural cooperative	0	0	0	0	0	0	0	0	1	0	1	0	0		1	(4,10]	0	0	19	0	0	0	0	0	1	1	1	1	1	1		1	24
011-001	control	0	female	81	primary school or lower	rural cooperative	0	0	0	1	1	1	0	0	1	0	0	0	0	56		(10,150]	0	0	11	0	1	0	1	1	1	1	1	1	1			0	77
011-002	control	0	male	39	college	urban employee	0	0	0	0	0	1	1	0	0	0	0	0	0		1	(4,10]	0	0	1	0	0	1	1	1	1	1	0	0	1	1		1	1
011-003	control	0	male	79	primary school or lower	rural cooperative	0	0	0	1	1	0	0	0	0	0	0	0	0	48	1	(4,10]	0	0	15	0	0	1	1	1	1	1	0	1	1			0	108
011-004	control	0	male	55	middle school	rural cooperative	0	0	0	0	0	1	0	0	0	0	0	0	0	39	1	(4,10]	0	0	7	0	0	1	1	1	1	1	0	0	1			0	98
011-005	control	0	male	93	primary school or lower	rural cooperative	0	0	0	0	0	0	0	0	0	0	0	0	0	66	1	(4,10]	0	0	10	1	0	0	1	1	1	1	0	1	1		1	1	22
011-006	control	0	male	77	middle school	urban employee	0	0	0	0	0	1	0	0	0	0	0	0	0	51	1	(0,4]	0	0	10	0	0	1	1	1	1	1	0	0	1			0	99
011-007	control	0	male	82	primary school or lower	rural cooperative	0	0	0	0	0	1	0	0	1	0	0	0	0	60	1	(0,4]	0	0	30	0	0	1	1	1	1	1	0	1	1	1		1	62
011-008	control	0	female	67	middle school	rural cooperative	0	1	0	0	1	1	1	0	0	0	1	0	0	68	1	(4,10]	0	0	7	0	0	1	1	1	1	1	0	0	1			0	98
011-009	control	0	female	69	primary school or lower	rural cooperative	0	0	0	0	0	0	0	0	0	0	0	0	0	46	1	(4,10]	0	0	10	0	0	1	1	1	1	1	0	1	1			0	102
011-010	control	0	female	73	primary school or lower	rural cooperative	0	0	0	1	1	0	0	0	0	0	0	0	0	45	1	(4,10]	0	0	15	0	0	1	1	1	1	1	1	0	1	1		0	107
011-011	control	0	female	69	primary school or lower	rural cooperative	0	0	0	0	0	0	1	0	0	0	0	0	0	45	1	(4,10]	0	0	10	0	0	1	1	1	1	1	0	0	1	1		1	47
011-012	control	0	male	67	primary school or lower	rural cooperative	0	0	0	0	0	1	1	0	1	0	0	0	0	46	1	(4,10]	0	0	16	0	0	1	1	1	1	1	0	1	1			0	105
011-013	control	0	female	77	primary school or lower	rural cooperative	0	1	0	1	1	1	0	0	1	0	0	0	0	45	1	(4,10]	0	0	12	0	0	1	1	1	1	1	0	1	1	1		1	46
011-014	control	0	female	78	primary school or lower	rural cooperative	1	0	0	1	1	0	0	0	0	0	0	0	0	48	1	(4,10]	0	0	24	0	0	1	1	1	1	1	0	1	1			0	115
011-015	control	0	female	94	primary school or lower	rural cooperative	0	0	0	1	1	1	0	0	0	0	0	1	0		1	(4,10]	0	0	10	0	1	0	1	1	1	1	0	1	1			0	104
011-016	control	0	male	74	primary school or lower	rural cooperative	0	0	0	1	1	1	0	0	0	0	1	0	0	40	1	(10,150]	0	0	13	0	0	1	1	1	1	1	0	1	1			0	108
011-017	control	0	female	87	primary school or lower	rural cooperative	0	0	0	1	1	1	0	0	1	0	0	0	0	69	1	(10,150]	0	0	24	0	0	1	1	1	1	1	1	1	1			0	116
011-018	control	0	male	81	middle school	urban employee	1	1	0	0	1	1	0	0	0	0	0	1	0	47	1	(4,10]	0	0	19	0	0	1	1	1	1	1	0	1	1		1	1	20
011-019	control	0	female	70	primary school or lower	rural cooperative	1	1	0	0	1	1	0	0	0	0	0	0	0	62	1	(4,10]	0	0	6	0	0	1	1	1	1	1	0	0	1			0	119
011-020	control	0	male	66	primary school or lower	rural cooperative	1	0	0	1	1	0	1	0	0	0	0	0	0	55	1	(4,10]	0	0	6	0	0	1	1	0	1	1	0	0	1			0	101
011-021	control	0	female	70	primary school or lower	rural cooperative	0	0	0	1	1	1	1	0	1	0	0	0	0	47	1	(4,10]	0	0	5	0	0	1	1	1	1	1	0	0	1			0	88
011-022	control	0	male	83	primary school or lower	self-paid	0	0	0	0	0	0	0	0	0	0	0	0	0	42	1	(10,150]	0	0	13	0	0	1	1	1	1	1	0	1	1			0	73
011-023	control	0	male	84	primary school or lower	rural cooperative	0	0	0	1	1	1	0	0	0	0	1	0	0	39	1	(10,150]	0	0	11	0	0	1	1	0	1	1	0	1	1			0	103
011-024	control	0	male	87	primary school or lower	rural cooperative	0	0	0	0	0	0	0	0	0	0	0	1	0	58	1	(10,150]	0	0	2	0	0	0	0	0	1	1	0	1	1		1	1	3
011-025	control	0	female	77	primary school or lower	rural cooperative	0	0	0	1	1	0	0	0	0	0	0	0	0	28	1	(10,150]	0	0	23	0	0	1	1	0	1	1	0	1	1	1		1	28
011-026	control	0	female	77	primary school or lower	rural cooperative	1	1	0	0	1	1	1	0	0	0	0	0	0	37	1	(4,10]	0	0	12	0	0	1	1	1	1	1	0	0	1			0	105
011-027	control	1	female	80	primary school or lower	rural cooperative	1	0	0	0	1	1	0	0	1	0	0	1	0	52	1	(4,10]	0	0	9	1	0	0	1	1	1	1	0	0	1	1		1	17
011-028	control	0	male	78	primary school or lower	rural cooperative	0	0	0	0	0	0	1	0	0	0	0	0	0	45	1	(0,4]	0	0	6	0	0	1	1	1	1	1	0	0	1			0	95
011-029	control	0	male	67	primary school or lower	rural cooperative	0	0	0	0	0	1	0	0	0	0	0	0	0		1	(0,4]	0	0	33	0	0	1	1	1	1	1	0	0	1			0	120
011-030	control	0	male	73	primary school or lower	rural cooperative	0	0	0	0	0	1	0	0	0	0	0	0	0	44	1	(4,10]	0	0	8	0	0	1	1	1	1	1	0	1	1			0	78
011-031	control	0	male	59	primary school or lower	rural cooperative	0	0	0	1	1	1	0	0	0	0	0	0	0		1	(0,4]	1	1	7	0	0	0	0	0	0	0	0	1	1	1		1	24
011-032	control	0	male	94	primary school or lower	rural cooperative	0	0	0	0	0	0	0	0	0	0	0	0	0	49	1		0	0	19	0	0	1	1	1	1	1	0	1	1			0	110
011-033	control	0	female	92	primary school or lower	rural cooperative	0	0	0	1	1	1	0	0	0	0	0	0	0	47	1	(4,10]	0	0	8	0	0	1	1	1	1	1	0	1	1			0	103
011-034	control	0	female	88	primary school or lower	rural cooperative	0	0	0	0	0	0	0	0	0	0	0	0	0	42	1	(4,10]	0	0	19	0	0	1	1	1	1	1	0	1	1			0	106
011-035	control	0	female	56	primary school or lower	rural cooperative	0	1	0	0	1	1	1	0	0	0	0	0	0	61	1	(4,10]	0	0	7	0	0	1	1	1	1	1	0	0	1			0	93
011-036	control	0	female	105	primary school or lower	rural cooperative	0	0	0	0	0	0	0	0	0	0	0	0	0		1	(10,150]	1	1	9	0	1	0	1	1	1	1	0	1	1			0	95
011-037	control	0	male	86	primary school or lower	urban employee	0	0	0	1	1	0	0	0	0	0	0	0	0	41	1	(4,10]	0	0	5	0	0	1	1	1	1	1	1	1	1			0	91
011-038	control	0	female	66	primary school or lower	rural cooperative	0	1	0	0	1	1	1	0	0	0	0	0	0	53	1	(4,10]	0	0	5	0	0	1	1	1	1	1	0	1	1			0	91
011-039	control	0	male	74	primary school or lower	rural cooperative	0	0	0	1	1	0	0	0	1	0	0	0	0	30	1	(4,10]	0	0	7	0	0	1	1	1	1	1	0	0	1		1	1	57
011-040	control	0	male	76	primary school or lower	rural cooperative	0	0	0	1	1	0	0	0	1	0	0	1	0	37	1	(4,10]	0	0	6	0	0	1	1	0	1	1	0	0	1			0	92
011-041	control	0	male	69	primary school or lower	rural cooperative	0	0	0	1	1	0	0	0	1	0	0	0	0	55		(4,10]	0	0	6	0	0	1	1	1	1	1	0	0	1			0	92
011-042	control	0	female	67	primary school or lower	rural cooperative	0	0	0	0	0	1	0	0	0	0	1	0	0	48	1	(4,10]	0	0	6	0	0	1	1	1	1	1	0	0	1			0	93
